# Supplementary material for: ﻿A new glassfrog species of the genus Centrolene (Amphibia, Anura, Centrolenidae) from Cordillera del Cóndor, southern Ecuador
Source: Zookeys. 2023 Feb 22;1149:53–84. doi: 10.3897/zookeys.1149.96134 (PMC10208363; doi:10.3897/zookeys.1149.96134)
Supplement: XML Treatment for Centrolene zarza [file zookeys.1149.96134-treatment1.xml]

<!DOCTYPE tp:taxon-treatment
  PUBLIC "-//TaxonX//DTD Taxonomic Treatment Publishing DTD v0 20100105//EN" "tax-treatment-NSO.dtd">
<tp:taxon-treatment xmlns:tp="http://www.plazi.org/taxpub"><tp:treatment-meta><kwd-group><label>Taxon classification</label><kwd>
                  <named-content content-type="kingdom">Animalia</named-content>
                </kwd><kwd>
                  <named-content content-type="order">Anura</named-content>
                </kwd><kwd>
                  <named-content content-type="family">Centrolenidae</named-content>
                </kwd></kwd-group><mixed-citation publication-type="journal"><person-group><name><surname>Székely</surname><given-names>Paul</given-names></name><name><surname>Córdova-Díaz</surname><given-names>María</given-names></name><name><surname>Hualpa-Vega</surname><given-names>Daniel</given-names></name><name><surname>Hualpa-Vega</surname><given-names>Santiago</given-names></name><name><surname>Székely</surname><given-names>Diana</given-names></name></person-group><article-title>﻿A new glassfrog species of the genus <italic><tp:taxon-name><tp:taxon-name-part taxon-name-part-type="genus" reg="Centrolene">Centrolene</tp:taxon-name-part></tp:taxon-name></italic> (<tp:taxon-name><tp:taxon-name-part taxon-name-part-type="class">Amphibia</tp:taxon-name-part></tp:taxon-name>, <tp:taxon-name><tp:taxon-name-part taxon-name-part-type="order">Anura</tp:taxon-name-part></tp:taxon-name>, <tp:taxon-name><tp:taxon-name-part taxon-name-part-type="family">Centrolenidae</tp:taxon-name-part></tp:taxon-name>) from Cordillera del Cóndor, southern Ecuador</article-title><source>Zookeys</source><day>22</day><month>02</month><year>2023</year><volume>1149</volume><fpage>53</fpage><lpage>84</lpage><pub-id pub-id-type="doi">10.3897/zookeys.1149.96134</pub-id></mixed-citation></tp:treatment-meta><tp:nomenclature><label>﻿</label><tp:taxon-name>
                <object-id xmlns:xlink="http://www.w3.org/1999/xlink" content-type="arpha" xlink:type="simple">33433A64-FE9F-5EF0-8677-DE06DBC4B54F</object-id>
                <tp:taxon-name-part taxon-name-part-type="genus" reg="Centrolene">Centrolene</tp:taxon-name-part>
                <tp:taxon-name-part taxon-name-part-type="species" reg="zarza">zarza</tp:taxon-name-part>
                <object-id xmlns:xlink="http://www.w3.org/1999/xlink" content-type="zoobank" xlink:type="simple">https://zoobank.org/BE900409-8243-4494-8B40-FE76C52BC571</object-id>
              </tp:taxon-name><tp:taxon-status xmlns:xlink="http://www.w3.org/1999/xlink" xlink:type="simple">sp. nov.</tp:taxon-status><xref ref-type="fig" rid="F2">Figs 2</xref><xref ref-type="fig" rid="F3">, 3</xref><xref ref-type="fig" rid="F4">, 4</xref><xref ref-type="fig" rid="F5">, 5</xref><xref ref-type="fig" rid="F6">, 6</xref><xref ref-type="fig" rid="F7">, 7</xref><xref ref-type="fig" rid="F8">, 8</xref><xref ref-type="fig" rid="F9">, 9 Common English name: Zarza Glassfrog Common Spanish name: Rana de cristal del Zarza</xref></tp:nomenclature><tp:treatment-sec sec-type="etymology" id="SECID0E1SAE"><title>Etymology.</title><p>The specific name <italic>zarza</italic> is a noun in apposition and refers to the species’ type locality: Refugio de Vida Silvestre El Zarza. This relatively small wildlife refuge conserves an impressive biodiversity with countless species of plants and birds, more than 50 species of amphibians and reptiles and several emblematic mammals, like the Amazonian tapir, jaguar, oncilla or the spectacled bear. It is surrounded by active mining concessions and thus fulfills an important role as a conservation island for the region, with an urgent need to expand connectivity between the reserve and neighboring conservation areas.</p></tp:treatment-sec><tp:treatment-sec sec-type="type material" id="SECID0ECTAE"><title>Type material.</title><p><bold><italic>Holotype</italic>.</bold><abbrev xmlns:xlink="http://www.w3.org/1999/xlink" xlink:title="Museo de Zoología, Universidad Técnica Particular de Loja" id="ABBRID0ENTAE" xlink:type="simple">MUTPL</abbrev> 932 (field no. SC 425; Figs <xref ref-type="fig" rid="F2">2</xref>, <xref ref-type="fig" rid="F3">3</xref>, <xref ref-type="fig" rid="F5">5A</xref>), an adult female from Ecuador, Zamora Chinchipe Province, Refugio de Vida Silvestre El Zarza, quebrada “Las Mariposas” (<named-content xmlns:xlink="http://www.w3.org/1999/xlink" content-type="dwc:verbatimCoordinates" xlink:type="simple"><named-content content-type="geo-json" specific-use="{&#34;type&#34;:&#34;Point&#34;,&#34;coordinates&#34;:[-78.545800,-3.834100]}" id="NCID0EAUAE" xlink:type="simple">3.8341°S, 78.5458°W</named-content></named-content>; datum WGS84), 1434 m a.s.l., collected by Joselyn Vinueza, Santiago Hualpa-Vega, María Córdova-Díaz, Daniel Hualpa-Vega, Angel Hualpa, Dalton Morocho, Luis León, and Ramiro Sarango on 10 October 2020.</p><fig id="F2" position="float" orientation="portrait"><object-id xmlns:xlink="http://www.w3.org/1999/xlink" content-type="doi" xlink:type="simple">10.3897/zookeys.1149.96134.figure2</object-id><object-id xmlns:xlink="http://www.w3.org/1999/xlink" content-type="arpha" xlink:type="simple">7A8941EE-8E53-53F6-B52A-02AA621D0CCD</object-id><label>Figure 2.</label><caption><p>Holotype of <italic><tp:taxon-name><tp:taxon-name-part taxon-name-part-type="genus" reg="Centrolene">Centrolene</tp:taxon-name-part><tp:taxon-name-part taxon-name-part-type="species" reg="zarza">zarza</tp:taxon-name-part></tp:taxon-name></italic> sp. nov. (<abbrev xmlns:xlink="http://www.w3.org/1999/xlink" xlink:title="Museo de Zoología, Universidad Técnica Particular de Loja" id="ABBRID0EYUAE" xlink:type="simple">MUTPL</abbrev> 932, adult female), <abbrev xmlns:xlink="http://www.w3.org/1999/xlink" xlink:title="snout-vent length" id="ABBRID0E3UAE" xlink:type="simple">SVL</abbrev> 25.5 mm, in life <bold>A</bold> lateral view <bold>B</bold> dorsolateral view <bold>C</bold> ventral view.</p></caption><graphic xmlns:xlink="http://www.w3.org/1999/xlink" xlink:href="zookeys-1149-053_article-96134__-g002.jpg" position="float" orientation="portrait" xlink:type="simple" id="oo_814293.jpg"><uri content-type="original_file" xlink:type="simple">https://binary.pensoft.net/fig/814293</uri></graphic></fig><fig id="F3" position="float" orientation="portrait"><object-id xmlns:xlink="http://www.w3.org/1999/xlink" content-type="doi" xlink:type="simple">10.3897/zookeys.1149.96134.figure3</object-id><object-id xmlns:xlink="http://www.w3.org/1999/xlink" content-type="arpha" xlink:type="simple">38A18E20-A8D0-5400-B5DD-5794AAB9C15C</object-id><label>Figure 3.</label><caption><p>Holotype of <italic><tp:taxon-name><tp:taxon-name-part taxon-name-part-type="genus" reg="Centrolene">Centrolene</tp:taxon-name-part><tp:taxon-name-part taxon-name-part-type="species" reg="zarza">zarza</tp:taxon-name-part></tp:taxon-name></italic> sp. nov. (<abbrev xmlns:xlink="http://www.w3.org/1999/xlink" xlink:title="Museo de Zoología, Universidad Técnica Particular de Loja" id="ABBRID0E5VAE" xlink:type="simple">MUTPL</abbrev> 932, adult female) in preservative <bold>A</bold> dorsal view <bold>B</bold> ventral view <bold>C</bold> lateral view.</p></caption><graphic xmlns:xlink="http://www.w3.org/1999/xlink" xlink:href="zookeys-1149-053_article-96134__-g003.jpg" position="float" orientation="portrait" xlink:type="simple" id="oo_814294.jpg"><uri content-type="original_file" xlink:type="simple">https://binary.pensoft.net/fig/814294</uri></graphic></fig><p><bold><italic>Paratypes</italic>.</bold> (1 female, 5 males). <abbrev xmlns:xlink="http://www.w3.org/1999/xlink" xlink:title="Museo de Zoología, Universidad Técnica Particular de Loja" id="ABBRID0EUWAE" xlink:type="simple">MUTPL</abbrev> 933 (field no. SC 428; Fig. <xref ref-type="fig" rid="F6">6C, D</xref>) an adult male from Refugio de Vida Silvestre El Zarza, quebrada “Las Mariposas” (<named-content xmlns:xlink="http://www.w3.org/1999/xlink" content-type="dwc:verbatimCoordinates" xlink:type="simple"><named-content content-type="geo-json" specific-use="{&#34;type&#34;:&#34;Point&#34;,&#34;coordinates&#34;:[-78.542400,-3.837100]}" id="NCID0E6WAE" xlink:type="simple">3.8371°S, 78.5424°W</named-content></named-content>), 1461 m a.s.l. collected by Luis León, Dalton Morocho, Ramiro Sarango, Santiago Hualpa-Vega, María Córdova-Díaz, Daniel Hualpa-Vega, Angel Hualpa and Joselyn Vinueza on 10 October 2020; <abbrev xmlns:xlink="http://www.w3.org/1999/xlink" xlink:title="Museo de Zoología, Universidad Técnica Particular de Loja" id="ABBRID0EEXAE" xlink:type="simple">MUTPL</abbrev> 1022 (field no. SC 435; Fig. <xref ref-type="fig" rid="F6">6E, F</xref>), <abbrev xmlns:xlink="http://www.w3.org/1999/xlink" xlink:title="Museo de Zoología, Universidad Técnica Particular de Loja" id="ABBRID0EMXAE" xlink:type="simple">MUTPL</abbrev> 1023 (field no. SC 436; Figs <xref ref-type="fig" rid="F4">4</xref>, <xref ref-type="fig" rid="F5">5B</xref>), and <abbrev xmlns:xlink="http://www.w3.org/1999/xlink" xlink:title="Museo de Zoología, Universidad Técnica Particular de Loja" id="ABBRID0EYXAE" xlink:type="simple">MUTPL</abbrev> 1024 (field no. SC 437), adult males from Refugio de Vida Silvestre El Zarza, quebrada “Las Mariposas” (<named-content xmlns:xlink="http://www.w3.org/1999/xlink" content-type="dwc:verbatimCoordinates" xlink:type="simple"><named-content content-type="geo-json" specific-use="{&#34;type&#34;:&#34;Point&#34;,&#34;coordinates&#34;:[-78.542100,-3.837600]}" id="NCID0E6XAE" xlink:type="simple">3.8376°S, 78.5421°W</named-content></named-content>), 1469 m a.s.l., collected by Santiago Hualpa-Vega, María Córdova-Díaz, Daniel Hualpa-Vega, Camilo López, Dalton Morocho, Dalton Bustán and Luis León on 24 January 2021; <abbrev xmlns:xlink="http://www.w3.org/1999/xlink" xlink:title="Museo de Zoología, Universidad Técnica Particular de Loja" id="ABBRID0EEYAE" xlink:type="simple">MUTPL</abbrev> 1050 (field no. SC 443) adult male and <abbrev xmlns:xlink="http://www.w3.org/1999/xlink" xlink:title="Museo de Zoología, Universidad Técnica Particular de Loja" id="ABBRID0EIYAE" xlink:type="simple">MUTPL</abbrev> 1051 (field no. SC 444; Fig. <xref ref-type="fig" rid="F6">6A, B</xref>) adult female from Refugio de Vida Silvestre El Zarza, quebrada “Las Mariposas” (<named-content xmlns:xlink="http://www.w3.org/1999/xlink" content-type="dwc:verbatimCoordinates" xlink:type="simple"><named-content content-type="geo-json" specific-use="{&#34;type&#34;:&#34;Point&#34;,&#34;coordinates&#34;:[-78.542300,-3.837300]}" id="NCID0ETYAE" xlink:type="simple">3.8373°S, 78.5423°W</named-content></named-content>), 1471 m a.s.l., collected by Santiago Hualpa-Vega, María Córdova-Díaz, Daniel Hualpa-Vega, Joselyn Vinueza, Luis León, Dalton Morocho and Álex Armijos on 13 March 2021.</p><fig id="F4" position="float" orientation="portrait"><object-id xmlns:xlink="http://www.w3.org/1999/xlink" content-type="doi" xlink:type="simple">10.3897/zookeys.1149.96134.figure4</object-id><object-id xmlns:xlink="http://www.w3.org/1999/xlink" content-type="arpha" xlink:type="simple">674CDDD8-FD63-5828-A38E-A911ECE3413B</object-id><label>Figure 4.</label><caption><p>Paratype of <italic><tp:taxon-name><tp:taxon-name-part taxon-name-part-type="genus" reg="Centrolene">Centrolene</tp:taxon-name-part><tp:taxon-name-part taxon-name-part-type="species" reg="zarza">zarza</tp:taxon-name-part></tp:taxon-name></italic> sp. nov. (<abbrev xmlns:xlink="http://www.w3.org/1999/xlink" xlink:title="Museo de Zoología, Universidad Técnica Particular de Loja" id="ABBRID0ELZAE" xlink:type="simple">MUTPL</abbrev> 1023, adult male), <abbrev xmlns:xlink="http://www.w3.org/1999/xlink" xlink:title="snout-vent length" id="ABBRID0EPZAE" xlink:type="simple">SVL</abbrev> 23.2 mm, in preservative <bold>A</bold> dorsal view <bold>B</bold> ventral view <bold>C</bold> lateral view.</p></caption><graphic xmlns:xlink="http://www.w3.org/1999/xlink" xlink:href="zookeys-1149-053_article-96134__-g004.jpg" position="float" orientation="portrait" xlink:type="simple" id="oo_814295.jpg"><uri content-type="original_file" xlink:type="simple">https://binary.pensoft.net/fig/814295</uri></graphic></fig><fig id="F5" position="float" orientation="portrait"><object-id xmlns:xlink="http://www.w3.org/1999/xlink" content-type="doi" xlink:type="simple">10.3897/zookeys.1149.96134.figure5</object-id><object-id xmlns:xlink="http://www.w3.org/1999/xlink" content-type="arpha" xlink:type="simple">25E3B32F-3ADD-531E-ADD0-6492B57BA6B9</object-id><label>Figure 5.</label><caption><p>Palmar view of hand and plantar view of foot of <bold>A</bold> holotype of <italic><tp:taxon-name><tp:taxon-name-part taxon-name-part-type="genus" reg="Centrolene">Centrolene</tp:taxon-name-part><tp:taxon-name-part taxon-name-part-type="species" reg="zarza">zarza</tp:taxon-name-part></tp:taxon-name></italic> sp. nov. (<abbrev xmlns:xlink="http://www.w3.org/1999/xlink" xlink:title="Museo de Zoología, Universidad Técnica Particular de Loja" id="ABBRID0ET1AE" xlink:type="simple">MUTPL</abbrev> 932, adult female) and <bold>B</bold> paratype (<abbrev xmlns:xlink="http://www.w3.org/1999/xlink" xlink:title="Museo de Zoología, Universidad Técnica Particular de Loja" id="ABBRID0EZ1AE" xlink:type="simple">MUTPL</abbrev> 1023, adult male) in preservative.</p></caption><graphic xmlns:xlink="http://www.w3.org/1999/xlink" xlink:href="zookeys-1149-053_article-96134__-g005.jpg" position="float" orientation="portrait" xlink:type="simple" id="oo_814296.jpg"><uri content-type="original_file" xlink:type="simple">https://binary.pensoft.net/fig/814296</uri></graphic></fig><fig id="F6" position="float" orientation="portrait"><object-id xmlns:xlink="http://www.w3.org/1999/xlink" content-type="doi" xlink:type="simple">10.3897/zookeys.1149.96134.figure6</object-id><object-id xmlns:xlink="http://www.w3.org/1999/xlink" content-type="arpha" xlink:type="simple">093D005A-0F0D-5C87-8F8E-B266894DF800</object-id><label>Figure 6.</label><caption><p>Morphological variation of <italic><tp:taxon-name><tp:taxon-name-part taxon-name-part-type="genus" reg="Centrolene">Centrolene</tp:taxon-name-part><tp:taxon-name-part taxon-name-part-type="species" reg="zarza">zarza</tp:taxon-name-part></tp:taxon-name></italic> sp. nov. in live specimens <bold>A, B</bold> female, paratype (<abbrev xmlns:xlink="http://www.w3.org/1999/xlink" xlink:title="Museo de Zoología, Universidad Técnica Particular de Loja" id="ABBRID0EX2AE" xlink:type="simple">MUTPL</abbrev> 1051) <bold>C, D</bold> male, paratype (<abbrev xmlns:xlink="http://www.w3.org/1999/xlink" xlink:title="Museo de Zoología, Universidad Técnica Particular de Loja" id="ABBRID0E42AE" xlink:type="simple">MUTPL</abbrev> 933) <bold>E, F</bold> male, paratype (<abbrev xmlns:xlink="http://www.w3.org/1999/xlink" xlink:title="Museo de Zoología, Universidad Técnica Particular de Loja" id="ABBRID0ED3AE" xlink:type="simple">MUTPL</abbrev> 1022).</p></caption><graphic xmlns:xlink="http://www.w3.org/1999/xlink" xlink:href="zookeys-1149-053_article-96134__-g006.jpg" position="float" orientation="portrait" xlink:type="simple" id="oo_814297.jpg"><uri content-type="original_file" xlink:type="simple">https://binary.pensoft.net/fig/814297</uri></graphic></fig></tp:treatment-sec><tp:treatment-sec sec-type="diagnosis" id="SECID0EM3AE"><title>Diagnosis.</title><p>We assign this species to <italic><tp:taxon-name><tp:taxon-name-part taxon-name-part-type="genus" reg="Centrolene">Centrolene</tp:taxon-name-part></tp:taxon-name></italic> based on phylogenetic evidence (Fig. <xref ref-type="fig" rid="F1">1</xref>) and on the general morphological similarity to other members of the genus (presence of humeral spines in males, liver divided into lobes and the hepatic peritoneum lacking an iridophore layer, and green bones in life). <italic><tp:taxon-name><tp:taxon-name-part taxon-name-part-type="genus" reg="Centrolene">Centrolene</tp:taxon-name-part><tp:taxon-name-part taxon-name-part-type="species" reg="zarza">zarza</tp:taxon-name-part></tp:taxon-name></italic> has the following combination of characters: (1) dentigerous processes of vomers ovoid, in transverse row between the choanae, separated medially by distance slightly lower than the width of processes; each process bearing 3–5 teeth; (2) snout rounded in dorsal view, sloping in profile; nostrils slightly elevated, producing depression in the internarial area; canthus rostralis not evident in dorsal view, rounded in cross section; (3) tympanic annulus and tympanic membrane evident but with coloration similar to that of surrounding skin; tympanum large, its diameter ~ 46% of eye diameter; weak supratympanic fold present, slightly concealing the upper margin of the tympanum; (4) dorsal skin shagreen with elevated, and some enameled, warts corresponding to white spots; (5) ventral skin coarsely areolate; ventral surfaces of thighs below vent with a pair of large, round, flat tubercles, flat tubercles (subcloacal warts); cloacal region bordered ventrally by many enameled, white, warts; (6) half or more than half of the upper parietal peritoneum covered by iridophores (condition P3); iridophores absent on all visceral peritonea, including the pericardium (condition V0); (7) liver lobed, lacking iridophores (condition H0); (8) adult males with small projecting humeral spines, round vocal slits and large subgular vocal sac; (9) webbing absent between Fingers I and II, basal between II and III, moderate between outer fingers: III2<sup>+</sup>–2IV; (10) webbing between toes moderate: I1-– -2II1-–2III1-–2IV2–1<sup>+</sup>V; (11) outer edge of forearms and tarsus with row of enameled warts that often continue into the external edges of Finger IV and/or Toe V; fingers and toes with broad lateral fringes; (12) unpigmented Type I nuptial pads present in males; concealed prepollex; (13) Finger I shorter than Finger II; (14) diameter of eye ~ 2× wider than disc on Finger III; (15) in life, dorsum light green with many white or whitish, elevated, spots and flecks of various sizes; bones green; (16) in preservative, dorsal surfaces greyish with white spots; (17) in life, iris white or yellowish white with thick and thin black reticulations; rounded points on the upper and lower side of the iris and no circumpupillary ring; (18) fingers and toes yellowish, usually lacking melanophores from the dorsal surfaces, except for Finger IV and Toes IV and V; (19) males call from the upper surfaces of leaves; advertisement call consisting of a high pitched, pulsed, single note, with every call/note featuring three clearly distinguishable pulses and a mean dominant frequency of 5309.8 Hz; courtship call composed by multi-noted, pulsed calls of usually five notes/call and a mean dominant frequency of 5127.4 Hz; (20) fighting behavior unknown; (21) egg clutches attached to the upper side of leaves; clutch size of 13–33 embryos (<italic>n</italic> = 2); probably without parental care; (22) tadpoles with elongated, oval-depressed body; sinistral spiracle; vent tube situated medially, caudal and with dextral opening; tail 2.4× the length of the body; labial tooth row formula 0/2(1) in Gosner 26 but without tooth rows in Gosner 31; mostly pinkish coloration; (23) medium body size (sensu <xref ref-type="bibr" rid="B32">Guayasamin et al. 2020</xref>), <abbrev xmlns:xlink="http://www.w3.org/1999/xlink" xlink:title="snout-vent length" id="ABBRID0ES4AE" xlink:type="simple">SVL</abbrev> 25.5–27.0 mm in adult females (<italic>n</italic> = 2) and 23.2–26.2 mm in adult males (24.1 ± 1.21, <italic>n</italic> = 5).</p></tp:treatment-sec><tp:treatment-sec sec-type="comparisons" id="SECID0E14AE"><title>Comparisons with similar species.</title><p>Due to its unique combination of characters, <italic><tp:taxon-name><tp:taxon-name-part taxon-name-part-type="genus" reg="Centrolene">Centrolene</tp:taxon-name-part><tp:taxon-name-part taxon-name-part-type="species" reg="zarza">zarza</tp:taxon-name-part></tp:taxon-name></italic> is easily distinguished from all other glassfrog species. The few congener species that generally resemble <italic><tp:taxon-name><tp:taxon-name-part taxon-name-part-type="genus" reg="Centrolene">C.</tp:taxon-name-part><tp:taxon-name-part taxon-name-part-type="species" reg="zarza">zarza</tp:taxon-name-part></tp:taxon-name></italic>, specifically that have green dorsum with white spots and/or flecks, are as follows: <italic><tp:taxon-name><tp:taxon-name-part taxon-name-part-type="genus" reg="Centrolene">C.</tp:taxon-name-part><tp:taxon-name-part taxon-name-part-type="species" reg="condor">condor</tp:taxon-name-part></tp:taxon-name></italic>, has a very different general habitus with a more robust body, smaller eyes, less evident tympanum and dark bluish-black/brown flecks and punctuations along with the white flecks (vs. slender body, larger eyes, evident tympanic annulus and tympanic membrane and only white spots and/or flecks in <italic><tp:taxon-name><tp:taxon-name-part taxon-name-part-type="genus" reg="Centrolene">C.</tp:taxon-name-part><tp:taxon-name-part taxon-name-part-type="species" reg="zarza">zarza</tp:taxon-name-part></tp:taxon-name></italic>); <italic><tp:taxon-name><tp:taxon-name-part taxon-name-part-type="genus" reg="Centrolene">C.</tp:taxon-name-part><tp:taxon-name-part taxon-name-part-type="species" reg="pipilata">pipilata</tp:taxon-name-part></tp:taxon-name></italic>, has a dorsum with yellowish-white flecks and diffuse dark green/black marks, and a distinct prepollex (vs. only white spots and/or flecks and concealed prepollex); <italic><tp:taxon-name><tp:taxon-name-part taxon-name-part-type="genus" reg="Centrolene">C.</tp:taxon-name-part><tp:taxon-name-part taxon-name-part-type="species" reg="sanchezi">sanchezi</tp:taxon-name-part></tp:taxon-name></italic>, has a smaller body size and the presence of white warts in an area that extends from below the eye to the insertion of the arm (vs. absence of the white warts); specimens of the <italic><tp:taxon-name><tp:taxon-name-part taxon-name-part-type="genus" reg="Centrolene">C.</tp:taxon-name-part><tp:taxon-name-part taxon-name-part-type="species" reg="buckleyi">buckleyi</tp:taxon-name-part></tp:taxon-name></italic> species complex that have white spots have less evident markings, dentigerous processes of vomers without teeth, less evident tympanum, condition V1 of the visceral peritonea and also live at much higher elevations of 2050–3070 m (vs. dentigerous processes of vomers with teeth and condition V0 of the visceral peritonea).</p><p>Some congener species have a similar habitus, but live in other countries: <italic><tp:taxon-name><tp:taxon-name-part taxon-name-part-type="genus" reg="Centrolene">C.</tp:taxon-name-part><tp:taxon-name-part taxon-name-part-type="species" reg="solitaria">solitaria</tp:taxon-name-part></tp:taxon-name></italic> (one of the few species of <italic><tp:taxon-name><tp:taxon-name-part taxon-name-part-type="genus" reg="Centrolene">Centrolene</tp:taxon-name-part></tp:taxon-name></italic> for which we lack molecular data) is endemic to the Andes of Colombia and has green spots along with the white flecks, iridophores covering parts of the gastrointestinal peritoneum and the males lack humeral spines (vs. only white spots and/or flecks, iridophores absent on all visceral peritonea and males with humeral spines); <italic><tp:taxon-name><tp:taxon-name-part taxon-name-part-type="genus" reg="Centrolene">C.</tp:taxon-name-part><tp:taxon-name-part taxon-name-part-type="species" reg="altitudinalis">altitudinalis</tp:taxon-name-part></tp:taxon-name></italic> (Rivero, 1968) is endemic to Andes of Mérida State from Venezuela (<xref ref-type="bibr" rid="B7">Barrio-Amorós et al. 2019</xref>), and has golden brown iris and lacks teeth on the dentigerous processes of vomers (vs. iris white or yellowish white with thick and thin black reticulations and dentigerous processes of vomers with teeth); <italic><tp:taxon-name><tp:taxon-name-part taxon-name-part-type="genus" reg="Centrolene">C.</tp:taxon-name-part><tp:taxon-name-part taxon-name-part-type="species" reg="daidalea">daidalea</tp:taxon-name-part></tp:taxon-name></italic> (<xref ref-type="bibr" rid="B56">Ruiz-Carranza and Lynch 1991c</xref>), is reported from Colombia and Venezuela, and has black spots along with the white ones, iridophores covering parts of the gastrointestinal peritoneum and the males lack humeral spines (vs. only white spots, iridophores absent on all visceral peritonea and males with humeral spines).</p><p>Somewhat similar species of the genus which live on the Pacific versant of the Ecuadorian Andes are <italic><tp:taxon-name><tp:taxon-name-part taxon-name-part-type="genus" reg="Centrolene">C.</tp:taxon-name-part><tp:taxon-name-part taxon-name-part-type="species" reg="ballux">ballux</tp:taxon-name-part></tp:taxon-name></italic> (Duellman &amp; Burrowes, 1989), that has a minute body size, a distinct prepollex and lacks teeth on the dentigerous processes of vomers (vs. medium body size, concealed prepollex and dentigerous processes of vomers with teeth), and <italic><tp:taxon-name><tp:taxon-name-part taxon-name-part-type="genus" reg="Centrolene">C.</tp:taxon-name-part><tp:taxon-name-part taxon-name-part-type="species" reg="heloderma">heloderma</tp:taxon-name-part></tp:taxon-name></italic> (Duellman, 1981) which has a unique pustular dorsum, condition V1 of the visceral peritonea and vomers lacking teeth (vs. shagreen dorsum with elevated warts, condition V0 of the visceral peritonea and vomers with teeth). Finally, species from other genera that superficially resemble <italic><tp:taxon-name><tp:taxon-name-part taxon-name-part-type="genus" reg="Centrolene">C.</tp:taxon-name-part><tp:taxon-name-part taxon-name-part-type="species" reg="zarza">zarza</tp:taxon-name-part></tp:taxon-name></italic> are <italic><tp:taxon-name><tp:taxon-name-part taxon-name-part-type="genus" reg="Cochranella">Cochranella</tp:taxon-name-part><tp:taxon-name-part taxon-name-part-type="species" reg="resplendens">resplendens</tp:taxon-name-part></tp:taxon-name></italic> Lynch &amp; Duellman, 1973, which has iridophores in pericardium and peritonea covering intestines and stomach and the males lack humeral spines (vs. iridophores absent on all visceral peritonea and males with humeral spines) and <italic><tp:taxon-name><tp:taxon-name-part taxon-name-part-type="genus" reg="Nymphargus">Nymphargus</tp:taxon-name-part><tp:taxon-name-part taxon-name-part-type="species" reg="posadae">posadae</tp:taxon-name-part></tp:taxon-name></italic> (Ruiz-Carranza &amp; Lynch, 1995a) that has almost indistinguishable tympanum, condition P2 and V1, and the males lack humeral spines (vs. evident tympanum, condition P3 and V0, and males with humeral spines).</p></tp:treatment-sec><tp:treatment-sec sec-type="description" id="SECID0EZDAG"><title>Description of the holotype.</title><p>Adult female (<abbrev xmlns:xlink="http://www.w3.org/1999/xlink" xlink:title="Museo de Zoología, Universidad Técnica Particular de Loja" id="ABBRID0E6DAG" xlink:type="simple">MUTPL</abbrev> 932; Figs <xref ref-type="fig" rid="F2">2</xref>, <xref ref-type="fig" rid="F3">3</xref>, <xref ref-type="fig" rid="F5">5A</xref>), medium sized, with many large and small yellowish white eggs. Head slightly narrower than the body, wider than long, head length 91% of head width, head width 34% of <abbrev xmlns:xlink="http://www.w3.org/1999/xlink" xlink:title="snout-vent length" id="ABBRID0EPEAG" xlink:type="simple">SVL</abbrev>, head length 31% of <abbrev xmlns:xlink="http://www.w3.org/1999/xlink" xlink:title="snout-vent length" id="ABBRID0ETEAG" xlink:type="simple">SVL</abbrev>; snout relatively short, snout to eye distance 13% of <abbrev xmlns:xlink="http://www.w3.org/1999/xlink" xlink:title="snout-vent length" id="ABBRID0EXEAG" xlink:type="simple">SVL</abbrev>, eye-nostril distance 24% of head length; snout rounded in dorsal view, sloping in profile; nostrils slightly elevated producing a shallow depression in the internarial area; canthus rostralis indistinct in dorsal view, rounded in cross section; loreal region slightly concave; lips non-flared; moderate sized eyes (sensu <xref ref-type="bibr" rid="B32">Guayasamin et al. 2020</xref>), eye diameter 11% of <abbrev xmlns:xlink="http://www.w3.org/1999/xlink" xlink:title="snout-vent length" id="ABBRID0E6EAG" xlink:type="simple">SVL</abbrev>, 34% of head length; eye-nostril distance 69% of eye diameter; eye diameter 93% of <abbrev xmlns:xlink="http://www.w3.org/1999/xlink" xlink:title="interorbital distance" id="ABBRID0EDFAG" xlink:type="simple">IOD</abbrev>; eyes directed anterolaterally at ~ 40° from midline, slightly visible from below; upper eyelid width 85% of <abbrev xmlns:xlink="http://www.w3.org/1999/xlink" xlink:title="interorbital distance" id="ABBRID0EHFAG" xlink:type="simple">IOD</abbrev>; tympanic annulus and tympanic membrane evident, but the membrane with coloration similar to that of surrounding skin; tympanum oriented slightly dorsolaterally; tympanum large (sensu <xref ref-type="bibr" rid="B32">Guayasamin et al. 2020</xref>), its diameter ~ 46% of eye diameter; weak supratympanic fold present, slightly concealing the upper margin of the tympanum; choanae large, ovoid, not concealed by palatal shelf of maxillary arch, closer to the distal margin of the dentigerous processes of vomers than to the margin of mouth; dentigerous processes of vomers ovoid, in transverse row between the choanae, separated medially by distance slightly lower than the width of processes; each process bearing three teeth; tongue just slightly longer as wide, not notched posteriorly, and only ~ 1/5 of posterior part not adherent to the floor of mouth.</p><p>Skin of dorsal surfaces shagreen with elevated, and some enameled, warts corresponding to white spots; throat smooth; ventral skin coarsely areolate; ventral surfaces of thighs below vent with a pair of large, round, flat tubercles (subcloacal warts); cloacal opening directed posteriorly at upper level of thighs, no distinct cloacal sheath; cloacal region bordered ventrally by many enameled (white) warts.</p><p>Upper arm thin, forearm somewhat robust; outer edge of forearms with row of enameled warts that continue into the external edges of Finger IV; hand length 34% of <abbrev xmlns:xlink="http://www.w3.org/1999/xlink" xlink:title="snout-vent length" id="ABBRID0ESFAG" xlink:type="simple">SVL</abbrev>; palmar tubercle large, elliptical; thenar tubercle large, ovoid; subarticular tubercles prominent, round and round in section; numerous round palmar supernumerary tubercles present, much smaller than subarticular tubercles; relative lengths of fingers I &lt; II &lt; IV &lt; III; concealed prepollex; fingers with broad lateral fringes; webbing absent between Fingers I and II, basal between II and III, moderate between outer fingers: III2<sup>+</sup>–2IV (Fig. <xref ref-type="fig" rid="F5">5A</xref>); bulla absent; discs on fingers expanded, truncate; disc pads nearly triangular.</p><p>Hindlimbs long, slender; femur length 55% of <abbrev xmlns:xlink="http://www.w3.org/1999/xlink" xlink:title="snout-vent length" id="ABBRID0E5FAG" xlink:type="simple">SVL</abbrev>; tibia length 57% of <abbrev xmlns:xlink="http://www.w3.org/1999/xlink" xlink:title="snout-vent length" id="ABBRID0ECGAG" xlink:type="simple">SVL</abbrev>; foot length 48% of <abbrev xmlns:xlink="http://www.w3.org/1999/xlink" xlink:title="snout-vent length" id="ABBRID0EGGAG" xlink:type="simple">SVL</abbrev>; outer edge of tarsus with row of enameled warts that often continue into the external edges of Toe V; inner edge of tarsus bearing a long fold; inner metatarsal tubercle large, elliptical; outer metatarsal tubercle indistinct; subarticular tubercles rounded and flat; plantar supernumerary tubercles inconspicuous; relative length of toes I &lt;II &lt; III &lt; V &lt; IV; toes with broad lateral fringes; webbing between toes moderate: I1-–-2II1-–2III1-–2IV2–1<sup>+</sup>V (Fig. <xref ref-type="fig" rid="F5">5A</xref>); discs on toes expanded, truncate, lacking papillae; disc pads nearly triangular.</p></tp:treatment-sec><tp:treatment-sec sec-type="Coloration of holotype" id="SECID0EQGAG"><title>Coloration of holotype.</title><p>In life (Fig. <xref ref-type="fig" rid="F2">2</xref>): dorsum light green, head and dorsal surfaces of arms and of hindlimbs darker green, with many white or whitish, elevated, spots and flecks of various sizes. The green vertebral column, sacrum, ileum, and urostyle visible through the skin (Fig. <xref ref-type="fig" rid="F2">2B</xref>). Flanks white or transparent (Fig. <xref ref-type="fig" rid="F2">2A</xref>); venter with more than half of the upper parietal peritoneum covered by white iridophores; lower parietal peritoneum transparent with part of the large intestine, urinary bladder, and some large yellowish white eggs visible (Fig. <xref ref-type="fig" rid="F2">2C</xref>); ventral vein red (Fig. <xref ref-type="fig" rid="F2">2C</xref>). Fingers and toes yellowish (more evident ventrally; Fig. <xref ref-type="fig" rid="F2">2C</xref>) lacking melanophores from the dorsal surfaces, except for Fingers III and IV and Toes IV and V. Iris yellowish white with thick and thin black reticulations and no circumpupillary ring. Bones green.</p><p>In preservative (Fig. <xref ref-type="fig" rid="F3">3</xref>): dorsal surfaces greyish with white spots; vertebral column, sacrum, ileum and urostyle no longer visible through the skin (Fig. <xref ref-type="fig" rid="F3">3A</xref>). Throat yellowish, upper parietal peritoneum on the venter white, lower part transparent (Fig. <xref ref-type="fig" rid="F3">3B</xref>). Melanophores absent from hands and feet, except few present on dorsal surfaces of Finger III and many on Finger IV and Toes IV and V.</p></tp:treatment-sec><tp:treatment-sec sec-type="description" id="SECID0E3HAG"><title>Measurements of holotype</title><p><bold>(in mm).</bold><abbrev xmlns:xlink="http://www.w3.org/1999/xlink" xlink:title="snout-vent length" id="ABBRID0EEIAG" xlink:type="simple">SVL</abbrev> 25.5; <abbrev xmlns:xlink="http://www.w3.org/1999/xlink" xlink:title="head width" id="ABBRID0EIIAG" xlink:type="simple">HW</abbrev> 8.7; <abbrev xmlns:xlink="http://www.w3.org/1999/xlink" xlink:title="head length" id="ABBRID0EMIAG" xlink:type="simple">HL</abbrev> 7.9; <abbrev xmlns:xlink="http://www.w3.org/1999/xlink" xlink:title="interorbital distance" id="ABBRID0EQIAG" xlink:type="simple">IOD</abbrev> 2.9; <abbrev xmlns:xlink="http://www.w3.org/1999/xlink" xlink:title="internarial distance" id="ABBRID0EUIAG" xlink:type="simple">IND</abbrev> 2.1; <abbrev xmlns:xlink="http://www.w3.org/1999/xlink" xlink:title="upper eyelid width" id="ABBRID0EYIAG" xlink:type="simple">EW</abbrev> 2.5; <abbrev xmlns:xlink="http://www.w3.org/1999/xlink" xlink:title="eye diameter" id="ABBRID0E3IAG" xlink:type="simple">ED</abbrev> 2.7; <abbrev xmlns:xlink="http://www.w3.org/1999/xlink" xlink:title="eye-nostril distance" id="ABBRID0EAJAG" xlink:type="simple">EN</abbrev> 1.9; snout to eye distance 3.4; <abbrev xmlns:xlink="http://www.w3.org/1999/xlink" xlink:title="tympanum diameter" id="ABBRID0EEJAG" xlink:type="simple">TD</abbrev> 1.4; <abbrev xmlns:xlink="http://www.w3.org/1999/xlink" xlink:title="femur length" id="ABBRID0EIJAG" xlink:type="simple">FL</abbrev> 14.1; <abbrev xmlns:xlink="http://www.w3.org/1999/xlink" xlink:title="tibia length" id="ABBRID0EMJAG" xlink:type="simple">TL</abbrev> 14.5; <abbrev xmlns:xlink="http://www.w3.org/1999/xlink" xlink:title="foot length" id="ABBRID0EQJAG" xlink:type="simple">FoL</abbrev> 12.2; <abbrev xmlns:xlink="http://www.w3.org/1999/xlink" xlink:title="hand length" id="ABBRID0EUJAG" xlink:type="simple">HaL</abbrev> 8.6; <abbrev xmlns:xlink="http://www.w3.org/1999/xlink" xlink:title="width of disc on Finger III" id="ABBRID0EYJAG" xlink:type="simple">3DW</abbrev> 1.6.</p></tp:treatment-sec><tp:treatment-sec sec-type="Body mass of holotype" id="SECID0E3JAG"><title>Body mass of holotype.</title><p>1.05 g.</p></tp:treatment-sec><tp:treatment-sec sec-type="variation" id="SECID0EBKAG"><title>Variation.</title><p>Morphometric variation is shown in Table <xref ref-type="table" rid="T1">1</xref>. The females are larger, with slender bodies and longer limbs (Figs <xref ref-type="fig" rid="F3">3</xref>, <xref ref-type="fig" rid="F6">6A, B</xref>). The males have more robust bodies, slightly thicker forearms and have humeral spines (Figs <xref ref-type="fig" rid="F4">4</xref>, <xref ref-type="fig" rid="F6">6C–F</xref>). One male (<abbrev xmlns:xlink="http://www.w3.org/1999/xlink" xlink:title="Museo de Zoología, Universidad Técnica Particular de Loja" id="ABBRID0E2KAG" xlink:type="simple">MUTPL</abbrev> 1022, Fig. <xref ref-type="fig" rid="F6">6E</xref>) had a slightly little lighter dorsal coloration, but overall, no significant variation in dorsal coloration, iris coloration or pattern of the spots or flecks was observed between the encountered individuals. The green bones of limbs and vertebral column were visible dorsally, through the skin, in all specimens.</p><table-wrap id="T1" position="float" orientation="portrait"><label>Table 1.</label><caption><p>Morphometric characters of <italic><tp:taxon-name><tp:taxon-name-part taxon-name-part-type="genus" reg="Centrolene">Centrolene</tp:taxon-name-part><tp:taxon-name-part taxon-name-part-type="species" reg="zarza">zarza</tp:taxon-name-part></tp:taxon-name></italic> sp. nov. Body mass (in grams), measurements (in mm) and morphological proportions (in percentages) of adult females and males; values are given as mean ± SD (range). Female body mass includes eggs.</p></caption><table id="TID0EWGAI" rules="all"><tbody><tr><th rowspan="1" colspan="1">Character</th><th rowspan="1" colspan="1">Females (<italic>n</italic> = 2)</th><th rowspan="1" colspan="1">Males (<italic>n</italic> = 5)</th></tr><tr><td rowspan="1" colspan="1">Body mass (<abbrev xmlns:xlink="http://www.w3.org/1999/xlink" xlink:title="body mass" id="ABBRID0EQMAG" xlink:type="simple">BM</abbrev>)</td><td rowspan="1" colspan="1">1.21 (1.05–1.37)</td><td rowspan="1" colspan="1">0.89 ± 0.08 (0.84–1.02)</td></tr><tr><td rowspan="1" colspan="1">Snout-vent length (<abbrev xmlns:xlink="http://www.w3.org/1999/xlink" xlink:title="snout-vent length" id="ABBRID0E6MAG" xlink:type="simple">SVL</abbrev>)</td><td rowspan="1" colspan="1">26.3 (25.5–27.0)</td><td rowspan="1" colspan="1">24.1 ± 1.21 (23.2–26.2)</td></tr><tr><td rowspan="1" colspan="1">Head width (<abbrev xmlns:xlink="http://www.w3.org/1999/xlink" xlink:title="head width" id="ABBRID0EONAG" xlink:type="simple">HW</abbrev>)</td><td rowspan="1" colspan="1">9.1 (8.7–9.5)</td><td rowspan="1" colspan="1">8.4 ± 0.34 (7.9–8.7)</td></tr><tr><td rowspan="1" colspan="1">Head length (<abbrev xmlns:xlink="http://www.w3.org/1999/xlink" xlink:title="head length" id="ABBRID0E4NAG" xlink:type="simple">HL</abbrev>)</td><td rowspan="1" colspan="1">8.1 (7.9–8.4)</td><td rowspan="1" colspan="1">6.9 ± 0.43 (6.6–7.6)</td></tr><tr><td rowspan="1" colspan="1">Interorbital distance (<abbrev xmlns:xlink="http://www.w3.org/1999/xlink" xlink:title="interorbital distance" id="ABBRID0EMOAG" xlink:type="simple">IOD</abbrev>)</td><td rowspan="1" colspan="1">2.8 (2.8–2.9)</td><td rowspan="1" colspan="1">2.8 ± 0.13 (2.6–2.9)</td></tr><tr><td rowspan="1" colspan="1">Internarial distance (<abbrev xmlns:xlink="http://www.w3.org/1999/xlink" xlink:title="internarial distance" id="ABBRID0E2OAG" xlink:type="simple">IND</abbrev>)</td><td rowspan="1" colspan="1">2.2 (2.1–2.2)</td><td rowspan="1" colspan="1">2.0 ± 0.09 (1.9–2.1)</td></tr><tr><td rowspan="1" colspan="1">Upper eyelid width (<abbrev xmlns:xlink="http://www.w3.org/1999/xlink" xlink:title="upper eyelid width" id="ABBRID0EKPAG" xlink:type="simple">EW</abbrev>)</td><td rowspan="1" colspan="1">2.3 (2.1–2.5)</td><td rowspan="1" colspan="1">2.2 ± 0.24 (1.9–2.6)</td></tr><tr><td rowspan="1" colspan="1">Eye diameter (<abbrev xmlns:xlink="http://www.w3.org/1999/xlink" xlink:title="eye diameter" id="ABBRID0EZPAG" xlink:type="simple">ED</abbrev>)</td><td rowspan="1" colspan="1">2.8 (2.7–3.0)</td><td rowspan="1" colspan="1">2.7 ± 0.18 (2.5–2.9)</td></tr><tr><td rowspan="1" colspan="1">Eye-nostril distance (<abbrev xmlns:xlink="http://www.w3.org/1999/xlink" xlink:title="eye-nostril distance" id="ABBRID0EIQAG" xlink:type="simple">EN</abbrev>)</td><td rowspan="1" colspan="1">2.0 (1.9–2.2)</td><td rowspan="1" colspan="1">1.8 ± 0.22 (1.6–2.1)</td></tr><tr><td rowspan="1" colspan="1">Tympanum diameter (<abbrev xmlns:xlink="http://www.w3.org/1999/xlink" xlink:title="tympanum diameter" id="ABBRID0EXQAG" xlink:type="simple">TD</abbrev>)</td><td rowspan="1" colspan="1">1.3 (1.3–1.4)</td><td rowspan="1" colspan="1">1.2 ± 0.10 (1.2–1.4)</td></tr><tr><td rowspan="1" colspan="1">Femur length (<abbrev xmlns:xlink="http://www.w3.org/1999/xlink" xlink:title="femur length" id="ABBRID0EGRAG" xlink:type="simple">FL</abbrev>)</td><td rowspan="1" colspan="1">14.8 (14.1–15.6)</td><td rowspan="1" colspan="1">13.2 ± 0.54 (12.7–14.0)</td></tr><tr><td rowspan="1" colspan="1">Tibia length (<abbrev xmlns:xlink="http://www.w3.org/1999/xlink" xlink:title="tibia length" id="ABBRID0EVRAG" xlink:type="simple">TL</abbrev>)</td><td rowspan="1" colspan="1">15.4 (14.5–16.2)</td><td rowspan="1" colspan="1">13.9 ± 0.49 (13.2–14.6)</td></tr><tr><td rowspan="1" colspan="1">Foot length (<abbrev xmlns:xlink="http://www.w3.org/1999/xlink" xlink:title="foot length" id="ABBRID0EESAG" xlink:type="simple">FoL</abbrev>)</td><td rowspan="1" colspan="1">12.5 (12.2–12.8)</td><td rowspan="1" colspan="1">11.5 ± 0.77 (10.6–12.7)</td></tr><tr><td rowspan="1" colspan="1">Hand length (<abbrev xmlns:xlink="http://www.w3.org/1999/xlink" xlink:title="hand length" id="ABBRID0ETSAG" xlink:type="simple">HaL</abbrev>)</td><td rowspan="1" colspan="1">9.0 (8.6–9.5)</td><td rowspan="1" colspan="1">8.3 ± 0.31 (8.0–8.8)</td></tr><tr><td rowspan="1" colspan="1">Width of disc on Finger III (<abbrev xmlns:xlink="http://www.w3.org/1999/xlink" xlink:title="width of disc on Finger III" id="ABBRID0ECTAG" xlink:type="simple">3DW</abbrev>)</td><td rowspan="1" colspan="1">1.6 (1.6–1.7)</td><td rowspan="1" colspan="1">1.4 ± 0.20 (1.1–1.6)</td></tr><tr><td rowspan="1" colspan="1"><abbrev xmlns:xlink="http://www.w3.org/1999/xlink" xlink:title="head width" id="ABBRID0ERTAG" xlink:type="simple">HW</abbrev>/<abbrev xmlns:xlink="http://www.w3.org/1999/xlink" xlink:title="snout-vent length" id="ABBRID0EVTAG" xlink:type="simple">SVL</abbrev></td><td rowspan="1" colspan="1">33.9–35.0</td><td rowspan="1" colspan="1">32.6–36.9</td></tr><tr><td rowspan="1" colspan="1"><abbrev xmlns:xlink="http://www.w3.org/1999/xlink" xlink:title="head length" id="ABBRID0EDUAG" xlink:type="simple">HL</abbrev>/<abbrev xmlns:xlink="http://www.w3.org/1999/xlink" xlink:title="snout-vent length" id="ABBRID0EHUAG" xlink:type="simple">SVL</abbrev></td><td rowspan="1" colspan="1">30.8–30.9</td><td rowspan="1" colspan="1">26.2–32.8</td></tr><tr><td rowspan="1" colspan="1"><abbrev xmlns:xlink="http://www.w3.org/1999/xlink" xlink:title="head length" id="ABBRID0EVUAG" xlink:type="simple">HL</abbrev>/<abbrev xmlns:xlink="http://www.w3.org/1999/xlink" xlink:title="head width" id="ABBRID0EZUAG" xlink:type="simple">HW</abbrev></td><td rowspan="1" colspan="1">88.4–90.8</td><td rowspan="1" colspan="1">77.2–88.9</td></tr><tr><td rowspan="1" colspan="1"><abbrev xmlns:xlink="http://www.w3.org/1999/xlink" xlink:title="eye-nostril distance" id="ABBRID0EHVAG" xlink:type="simple">EN</abbrev>/<abbrev xmlns:xlink="http://www.w3.org/1999/xlink" xlink:title="head width" id="ABBRID0ELVAG" xlink:type="simple">HW</abbrev></td><td rowspan="1" colspan="1">21.4–22.8</td><td rowspan="1" colspan="1">18.1–25.0</td></tr><tr><td rowspan="1" colspan="1"><abbrev xmlns:xlink="http://www.w3.org/1999/xlink" xlink:title="eye-nostril distance" id="ABBRID0EZVAG" xlink:type="simple">EN</abbrev>/<abbrev xmlns:xlink="http://www.w3.org/1999/xlink" xlink:title="head length" id="ABBRID0E4VAG" xlink:type="simple">HL</abbrev></td><td rowspan="1" colspan="1">23.6–25.7</td><td rowspan="1" colspan="1">20.4–31.1</td></tr><tr><td rowspan="1" colspan="1"><abbrev xmlns:xlink="http://www.w3.org/1999/xlink" xlink:title="eye-nostril distance" id="ABBRID0ELWAG" xlink:type="simple">EN</abbrev>/<abbrev xmlns:xlink="http://www.w3.org/1999/xlink" xlink:title="interorbital distance" id="ABBRID0EPWAG" xlink:type="simple">IOD</abbrev></td><td rowspan="1" colspan="1">63.8–78.2</td><td rowspan="1" colspan="1">55.4–71.9</td></tr><tr><td rowspan="1" colspan="1"><abbrev xmlns:xlink="http://www.w3.org/1999/xlink" xlink:title="eye diameter" id="ABBRID0E4WAG" xlink:type="simple">ED</abbrev>/<abbrev xmlns:xlink="http://www.w3.org/1999/xlink" xlink:title="head width" id="ABBRID0EBXAG" xlink:type="simple">HW</abbrev></td><td rowspan="1" colspan="1">31.2</td><td rowspan="1" colspan="1">31.6–33.3</td></tr><tr><td rowspan="1" colspan="1"><abbrev xmlns:xlink="http://www.w3.org/1999/xlink" xlink:title="eye diameter" id="ABBRID0EPXAG" xlink:type="simple">ED</abbrev>/<abbrev xmlns:xlink="http://www.w3.org/1999/xlink" xlink:title="head length" id="ABBRID0ETXAG" xlink:type="simple">HL</abbrev></td><td rowspan="1" colspan="1">34.4–35.3</td><td rowspan="1" colspan="1">37.5–43.2</td></tr><tr><td rowspan="1" colspan="1"><abbrev xmlns:xlink="http://www.w3.org/1999/xlink" xlink:title="eye diameter" id="ABBRID0EBYAG" xlink:type="simple">ED</abbrev>/<abbrev xmlns:xlink="http://www.w3.org/1999/xlink" xlink:title="interorbital distance" id="ABBRID0EFYAG" xlink:type="simple">IOD</abbrev></td><td rowspan="1" colspan="1">93.1–107.3</td><td rowspan="1" colspan="1">91.2–107.5</td></tr><tr><td rowspan="1" colspan="1"><abbrev xmlns:xlink="http://www.w3.org/1999/xlink" xlink:title="eye-nostril distance" id="ABBRID0ETYAG" xlink:type="simple">EN</abbrev>/<abbrev xmlns:xlink="http://www.w3.org/1999/xlink" xlink:title="eye diameter" id="ABBRID0EXYAG" xlink:type="simple">ED</abbrev></td><td rowspan="1" colspan="1">68.5–72.9</td><td rowspan="1" colspan="1">54.5–78.8</td></tr><tr><td rowspan="1" colspan="1"><abbrev xmlns:xlink="http://www.w3.org/1999/xlink" xlink:title="tympanum diameter" id="ABBRID0EFZAG" xlink:type="simple">TD</abbrev>/<abbrev xmlns:xlink="http://www.w3.org/1999/xlink" xlink:title="eye diameter" id="ABBRID0EJZAG" xlink:type="simple">ED</abbrev></td><td rowspan="1" colspan="1">45.8–46.3</td><td rowspan="1" colspan="1">40.4–50.9</td></tr><tr><td rowspan="1" colspan="1"><abbrev xmlns:xlink="http://www.w3.org/1999/xlink" xlink:title="width of disc on Finger III" id="ABBRID0EXZAG" xlink:type="simple">3DW</abbrev>/<abbrev xmlns:xlink="http://www.w3.org/1999/xlink" xlink:title="eye diameter" id="ABBRID0E2ZAG" xlink:type="simple">ED</abbrev></td><td rowspan="1" colspan="1">57.4–57.6</td><td rowspan="1" colspan="1">44.0–58.2</td></tr><tr><td rowspan="1" colspan="1"><abbrev xmlns:xlink="http://www.w3.org/1999/xlink" xlink:title="upper eyelid width" id="ABBRID0EJ1AG" xlink:type="simple">EW</abbrev>/<abbrev xmlns:xlink="http://www.w3.org/1999/xlink" xlink:title="interorbital distance" id="ABBRID0EN1AG" xlink:type="simple">IOD</abbrev></td><td rowspan="1" colspan="1">74.5–84.5</td><td rowspan="1" colspan="1">66.7–96.2</td></tr><tr><td rowspan="1" colspan="1"><abbrev xmlns:xlink="http://www.w3.org/1999/xlink" xlink:title="internarial distance" id="ABBRID0E21AG" xlink:type="simple">IND</abbrev>/<abbrev xmlns:xlink="http://www.w3.org/1999/xlink" xlink:title="interorbital distance" id="ABBRID0E61AG" xlink:type="simple">IOD</abbrev></td><td rowspan="1" colspan="1">72.4–80.0</td><td rowspan="1" colspan="1">64.9–76.9</td></tr><tr><td rowspan="1" colspan="1"><abbrev xmlns:xlink="http://www.w3.org/1999/xlink" xlink:title="interorbital distance" id="ABBRID0EN2AG" xlink:type="simple">IOD</abbrev>/<abbrev xmlns:xlink="http://www.w3.org/1999/xlink" xlink:title="head width" id="ABBRID0ER2AG" xlink:type="simple">HW</abbrev></td><td rowspan="1" colspan="1">29.1–33.5</td><td rowspan="1" colspan="1">31.0–34.8</td></tr><tr><td rowspan="1" colspan="1"><abbrev xmlns:xlink="http://www.w3.org/1999/xlink" xlink:title="interorbital distance" id="ABBRID0E62AG" xlink:type="simple">IOD</abbrev>/<abbrev xmlns:xlink="http://www.w3.org/1999/xlink" xlink:title="head length" id="ABBRID0ED3AG" xlink:type="simple">HL</abbrev></td><td rowspan="1" colspan="1">32.9–36.9</td><td rowspan="1" colspan="1">36.8–43.2</td></tr><tr><td rowspan="1" colspan="1"><abbrev xmlns:xlink="http://www.w3.org/1999/xlink" xlink:title="femur length" id="ABBRID0ER3AG" xlink:type="simple">FL</abbrev>/<abbrev xmlns:xlink="http://www.w3.org/1999/xlink" xlink:title="snout-vent length" id="ABBRID0EV3AG" xlink:type="simple">SVL</abbrev></td><td rowspan="1" colspan="1">55.1–57.8</td><td rowspan="1" colspan="1">53.5–58.2</td></tr><tr><td rowspan="1" colspan="1"><abbrev xmlns:xlink="http://www.w3.org/1999/xlink" xlink:title="tibia length" id="ABBRID0ED4AG" xlink:type="simple">TL</abbrev>/<abbrev xmlns:xlink="http://www.w3.org/1999/xlink" xlink:title="snout-vent length" id="ABBRID0EH4AG" xlink:type="simple">SVL</abbrev></td><td rowspan="1" colspan="1">56.9–60.0</td><td rowspan="1" colspan="1">55.6–60.6</td></tr><tr><td rowspan="1" colspan="1"><abbrev xmlns:xlink="http://www.w3.org/1999/xlink" xlink:title="foot length" id="ABBRID0EV4AG" xlink:type="simple">FoL</abbrev>/<abbrev xmlns:xlink="http://www.w3.org/1999/xlink" xlink:title="snout-vent length" id="ABBRID0EZ4AG" xlink:type="simple">SVL</abbrev></td><td rowspan="1" colspan="1">47.4–47.8</td><td rowspan="1" colspan="1">45.7–50.6</td></tr><tr><td rowspan="1" colspan="1"><abbrev xmlns:xlink="http://www.w3.org/1999/xlink" xlink:title="hand length" id="ABBRID0EH5AG" xlink:type="simple">HaL</abbrev>/<abbrev xmlns:xlink="http://www.w3.org/1999/xlink" xlink:title="snout-vent length" id="ABBRID0EL5AG" xlink:type="simple">SVL</abbrev></td><td rowspan="1" colspan="1">33.7–35.0</td><td rowspan="1" colspan="1">33.0–35.8</td></tr></tbody></table></table-wrap></tp:treatment-sec><tp:treatment-sec sec-type="Eggs and tadpoles" id="SECID0EU5AG"><title>Eggs and tadpoles.</title><p>Two egg clutches in stage Gosner 19 (Fig. <xref ref-type="fig" rid="F7">7</xref>) were collected from the type locality (<named-content xmlns:xlink="http://www.w3.org/1999/xlink" content-type="dwc:verbatimCoordinates" xlink:type="simple"><named-content content-type="geo-json" specific-use="{&#34;type&#34;:&#34;Point&#34;,&#34;coordinates&#34;:[-78.541800,-3.837900]}" id="NCID0EB6AG" xlink:type="simple">3.8379°S, 78.5418°W</named-content></named-content>; 1460 m a.s.l.) on 9 June 2021 (<abbrev xmlns:xlink="http://www.w3.org/1999/xlink" xlink:title="Museo de Zoología, Universidad Técnica Particular de Loja" id="ABBRID0EG6AG" xlink:type="simple">MUTPL</abbrev>-T22). Both egg clutches were attached to the upper side of a leaf at ~ 3 m above the stream. The clutches contained 13 and 33 embryos; no adults were observed guarding the eggs or in the near proximity. The tadpoles hatched in the laboratory after 5 days and survived for more than 6 months, until 2 January 2022. They developed well in the beginning, but halted their development at Gosner stage 31 (ca. 20 November), and unfortunately started to die in January 2022 without completing their metamorphosis. It is possible that the tadpoles died due to inadequate rearing conditions, or their death was produced by chytridiomycosis (see the discussion section).</p><fig id="F7" position="float" orientation="portrait"><object-id xmlns:xlink="http://www.w3.org/1999/xlink" content-type="doi" xlink:type="simple">10.3897/zookeys.1149.96134.figure7</object-id><object-id xmlns:xlink="http://www.w3.org/1999/xlink" content-type="arpha" xlink:type="simple">030DBF8F-55E1-53D3-B800-C9B58006606A</object-id><label>Figure 7.</label><caption><p>Egg-clutches of <italic><tp:taxon-name><tp:taxon-name-part taxon-name-part-type="genus" reg="Centrolene">Centrolene</tp:taxon-name-part><tp:taxon-name-part taxon-name-part-type="species" reg="zarza">zarza</tp:taxon-name-part></tp:taxon-name></italic> sp. nov. collected from the type locality (<abbrev xmlns:xlink="http://www.w3.org/1999/xlink" xlink:title="Museo de Zoología, Universidad Técnica Particular de Loja" id="ABBRID0E46AG" xlink:type="simple">MUTPL</abbrev>-T22) <bold>A</bold> the egg-clutches attached to a leaf (10 June 2021) <bold>B</bold> hatchlings (sensu <xref ref-type="bibr" rid="B43">McDiarmid and Altig 1999</xref>) in stage Gosner 20 (10 June 2021) <bold>C</bold> hatchlings in stage Gosner 22 (13 June 2021).</p></caption><graphic xmlns:xlink="http://www.w3.org/1999/xlink" xlink:href="zookeys-1149-053_article-96134__-g007.jpg" position="float" orientation="portrait" xlink:type="simple" id="oo_814298.jpg"><uri content-type="original_file" xlink:type="simple">https://binary.pensoft.net/fig/814298</uri></graphic></fig><p>The tadpoles of <italic><tp:taxon-name><tp:taxon-name-part taxon-name-part-type="genus" reg="Centrolene">C.</tp:taxon-name-part><tp:taxon-name-part taxon-name-part-type="species" reg="zarza">zarza</tp:taxon-name-part></tp:taxon-name></italic> (Fig. <xref ref-type="fig" rid="F8">8</xref>) belong to Type IV tadpole of <xref ref-type="bibr" rid="B47">Orton (1953)</xref>, and the exotroph, lotic, and burrower ecomorphological guild of <xref ref-type="bibr" rid="B43">McDiarmid and Altig (1999)</xref>. The following description is based on tadpoles at Gosner stages 26 and 31 (from the <abbrev xmlns:xlink="http://www.w3.org/1999/xlink" xlink:title="Museo de Zoología, Universidad Técnica Particular de Loja" id="ABBRID0EJBBG" xlink:type="simple">MUTPL</abbrev>-T22 series). For the tadpoles in Gosner stage 31 the total length was 26.9–34.7 mm (31.9 ± 2.67, <italic>n</italic> = 6) and the body length was 8.2–10.4 mm (9.5 ± 0.73, <italic>n</italic> = 6), body length being ~ 30% of total length.</p><fig id="F8" position="float" orientation="portrait"><object-id xmlns:xlink="http://www.w3.org/1999/xlink" content-type="doi" xlink:type="simple">10.3897/zookeys.1149.96134.figure8</object-id><object-id xmlns:xlink="http://www.w3.org/1999/xlink" content-type="arpha" xlink:type="simple">6CFA99F2-4980-5F7E-8278-31E43DA7CDB3</object-id><label>Figure 8.</label><caption><p>Hatchlings (sensu <xref ref-type="bibr" rid="B43">McDiarmid and Altig 1999</xref>) and tadpoles of <italic><tp:taxon-name><tp:taxon-name-part taxon-name-part-type="genus" reg="Centrolene">Centrolene</tp:taxon-name-part><tp:taxon-name-part taxon-name-part-type="species" reg="zarza">zarza</tp:taxon-name-part></tp:taxon-name></italic> sp. nov. (<abbrev xmlns:xlink="http://www.w3.org/1999/xlink" xlink:title="Museo de Zoología, Universidad Técnica Particular de Loja" id="ABBRID0EICBG" xlink:type="simple">MUTPL</abbrev>-T22) <bold>A</bold> Gosner stage 24 (26 June 2021) <bold>B</bold> Gosner stage 25 (5 August 2021) <bold>C</bold> Gosner stage 26 (23 August 2021) <bold>D</bold> Gosner stage 31 (20 November 2021).</p></caption><graphic xmlns:xlink="http://www.w3.org/1999/xlink" xlink:href="zookeys-1149-053_article-96134__-g008.jpg" position="float" orientation="portrait" xlink:type="simple" id="oo_814299.jpg"><uri content-type="original_file" xlink:type="simple">https://binary.pensoft.net/fig/814299</uri></graphic></fig><p>Body elongated, oval-depressed, wider than high; snout rounded in dorsal view and sloped and rounded in lateral view. Eyes located on dorsal surface of head and C-shaped (at least until Gosner stage 31). Nostrils positioned dorsally, protruding, with very small narial apertures oriented anteriorly. Spiracle short, single, sinistral, located at the posterolateral region of the body; spiracular opening slightly below body axis, oriented posteriorly and upwards (dorsoposterior orientation). Vent tube situated medially, short, attached to the ventral fin (caudal), with a dextral opening directed postero-ventrally. Tail long, ~ 2.4× the length of the body, with subacute tip. Dorsal fin originating at ca. mid-length of tail; myotomes of tail musculature weakly visible in the first half of tail length.</p><p>Oral disc large (oral disc width ~ 65% of body width), not emarginated, located near tip of snout, directed anteroventrally, protruding ventrally but not laterally (Fig. <xref ref-type="fig" rid="F8">8</xref>), beyond body. Marginal papillae uniserial, large, distributed around oral disc (~ 43–47 papillae); large part of the anterior (upper) margin of labium lacking papillae and instead having an involuted fold with smooth surface, but with a row of submarginal flattened papillae-like ridge in the proximity of the upper jaw sheath (Fig. <xref ref-type="fig" rid="F9">9</xref>). Upper jaw sheath broadly arched, slender (with less than half depth of upper jaw cartilages keratinized) and with serrated edge; lower jaw sheath slightly U-shaped, slender (with less than half depth of lower jaw cartilages keratinized) and with serrated edge (Fig. <xref ref-type="fig" rid="F9">9</xref>). Labial tooth row formula (LTRF) 0/2(1), P-1 with medial gap, and with a row of submarginal flattened papillae-like ridge (composed by seven or eight papillae) on the posterior (lower) labium in Gosner stage 26 (Fig. <xref ref-type="fig" rid="F9">9A</xref>). However, in Gosner stage 31, all the tooth rows were lost and only the tooth (dermal) ridges were visible beside the submarginal ridge of papillae (Fig. <xref ref-type="fig" rid="F9">9B</xref>). It is not clear if the loss of the tooth rows is a natural process throughout the metamorphosis or it is caused by disease or other factors (see the discussion section).</p><fig id="F9" position="float" orientation="portrait"><object-id xmlns:xlink="http://www.w3.org/1999/xlink" content-type="doi" xlink:type="simple">10.3897/zookeys.1149.96134.figure9</object-id><object-id xmlns:xlink="http://www.w3.org/1999/xlink" content-type="arpha" xlink:type="simple">2838592A-1CF9-5FD4-B960-85A6CF090A63</object-id><label>Figure 9.</label><caption><p>Oral apparatus of the tadpoles of <italic><tp:taxon-name><tp:taxon-name-part taxon-name-part-type="genus" reg="Centrolene">Centrolene</tp:taxon-name-part><tp:taxon-name-part taxon-name-part-type="species" reg="zarza">zarza</tp:taxon-name-part></tp:taxon-name></italic> sp. nov. (<abbrev xmlns:xlink="http://www.w3.org/1999/xlink" xlink:title="Museo de Zoología, Universidad Técnica Particular de Loja" id="ABBRID0EDEBG" xlink:type="simple">MUTPL</abbrev>-T22) <bold>A</bold> Gosner stage 26 <bold>B</bold> Gosner stage 31.</p></caption><graphic xmlns:xlink="http://www.w3.org/1999/xlink" xlink:href="zookeys-1149-053_article-96134__-g009.jpg" position="float" orientation="portrait" xlink:type="simple" id="oo_814300.jpg"><uri content-type="original_file" xlink:type="simple">https://binary.pensoft.net/fig/814300</uri></graphic></fig><p>General coloration varied in the different developmental stages (Fig. <xref ref-type="fig" rid="F8">8</xref>). Hatchlings (sensu <xref ref-type="bibr" rid="B43">McDiarmid and Altig 1999</xref>) in Gosner stage 24 were slightly pinkish but with a special green coloration of the abdomen (Fig. <xref ref-type="fig" rid="F8">8A</xref>). The tadpoles had a more evident pinkish coloration in Gosner stage 25 (Fig. <xref ref-type="fig" rid="F8">8B</xref>) and became almost red by the Gosner stage 26 (Fig. <xref ref-type="fig" rid="F8">8C</xref>). However, after a couple of months, by the Gosner stage 31, they had lost the reddish coloration and had the body just slightly pink and the tail almost brown (Fig. <xref ref-type="fig" rid="F8">8D</xref>). We do not know if this discoloration was a natural developmental process or the tadpoles were actually suffering from a disease or had other problems.</p></tp:treatment-sec><tp:treatment-sec sec-type="Vocalizations" id="SECID0EKFBG"><title>Vocalizations.</title><p>On 3 September 2022 we recorded the calls of several males from the type locality (Refugio de Vida Silvestre El Zarza, quebrada “Las Mariposas”, Suppl. material <xref ref-type="supplementary-material" rid="S2">2</xref>). The males were calling (advertisement calls sensu <xref ref-type="bibr" rid="B69">Wells 2007</xref>) from above, at several meters high, in the vegetation bordering a small stream. For the description of these calls we used two recordings: FUTPL-A 263 and FUTPL-A 264 (the detailed information of each of the separate recordings is presented in the Suppl. material <xref ref-type="supplementary-material" rid="S2">2</xref>). Because the males were calling out of reach, up in the trees, we were not able to distinguish and pinpoint the calling males and so the recordings contain the calls of several males. Thus, the call description is based on the calls of probably three of the closest calling males. For this reason, we were not able to measure some of the temporal parameters, like the inter-call interval and call rate. We used for the analysis only the calls clearly distinguishable in each of the recordings, which were not overlapped by other calls. The advertisement call of <italic><tp:taxon-name><tp:taxon-name-part taxon-name-part-type="genus" reg="Centrolene">C.</tp:taxon-name-part><tp:taxon-name-part taxon-name-part-type="species" reg="zarza">zarza</tp:taxon-name-part></tp:taxon-name></italic> is characterized by a high pitched, pulsed, single note, with every call/note featuring 3 clearly distinguishable pulses (Fig. <xref ref-type="fig" rid="F10">10A–C</xref>). The calls had a duration of 0.242–0.318 s (0.268 ± 0.02, <italic>n</italic> = 17), with a pulse duration of 0.072–0.159 s (0.089 ± 0.02, <italic>n</italic> = 51), and an average pulse rate of 11.8 pulses/s. The mean dominant frequency of the calls was 5309.8 Hz, with a mean 90% bandwidth of 5041.3–5487.2 Hz (Suppl. material <xref ref-type="supplementary-material" rid="S2">2</xref>). The fundamental frequency is not recognizable, and no harmonics are visible.</p><fig id="F10" position="float" orientation="portrait"><object-id xmlns:xlink="http://www.w3.org/1999/xlink" content-type="doi" xlink:type="simple">10.3897/zookeys.1149.96134.figure10</object-id><object-id xmlns:xlink="http://www.w3.org/1999/xlink" content-type="arpha" xlink:type="simple">1C3471D0-045E-5D3C-937A-6B442C836BA8</object-id><label>Figure 10.</label><caption><p>Vocalizations in <italic><tp:taxon-name><tp:taxon-name-part taxon-name-part-type="genus" reg="Centrolene">Centrolene</tp:taxon-name-part><tp:taxon-name-part taxon-name-part-type="species" reg="zarza">zarza</tp:taxon-name-part></tp:taxon-name></italic> sp. nov. Visual representation of the advertisement call (FUTPL-A 263; <bold>A–C</bold>) and courtship call (paratype <abbrev xmlns:xlink="http://www.w3.org/1999/xlink" xlink:title="Museo de Zoología, Universidad Técnica Particular de Loja" id="ABBRID0EIHBG" xlink:type="simple">MUTPL</abbrev> 933, FUTPL-A 261; <bold>D–F</bold>) <bold>A</bold> oscilogram of a single-noted call with the 3 pulses <bold>B</bold> spectrogram of a single-noted call <bold>C</bold> power spectrum of a single-noted call <bold>D</bold> oscilogram of a multi-noted call with 6 notes <bold>E</bold> spectrogram of a multi-noted call <bold>F</bold> power spectrum of a multi-noted call.</p></caption><graphic xmlns:xlink="http://www.w3.org/1999/xlink" xlink:href="zookeys-1149-053_article-96134__-g010.jpg" position="float" orientation="portrait" xlink:type="simple" id="oo_814301.jpg"><uri content-type="original_file" xlink:type="simple">https://binary.pensoft.net/fig/814301</uri></graphic></fig><p>The call of paratype <abbrev xmlns:xlink="http://www.w3.org/1999/xlink" xlink:title="Museo de Zoología, Universidad Técnica Particular de Loja" id="ABBRID0EBIBG" xlink:type="simple">MUTPL</abbrev> 933 (FUTPL-A 261 and FUTPL-A 262) was recorded on 14 October 2020, on the first night that the specimen arrived in the laboratory. The animal was encountered in the type locality on a leaf at a height of 1.5 m near the stream while vocalizing. In laboratory, a recorder was left running all night, in order to record the call. The male was left in the same plastic bag in which it arrived from the field and had in its proximity, in a different bag, a female (the holotype). The male vocalized almost all night, but the call had a different structure from the typical advertisement call heard and recorded in the field (Fig. <xref ref-type="fig" rid="F10">10D–F</xref>). We identified this call as a courtship call (sensu <xref ref-type="bibr" rid="B69">Wells 2007</xref>), being composed not only by the single-noted calls, but mainly by multi-noted calls (usually of five notes/call, but up to six notes/call). The notes had the same structure as the single-noted calls, with the typical three pulses. Unfortunately, the pulses are not sufficiently visible in oscillograms or spectrograms in order to allow accurate measurements (Fig. <xref ref-type="fig" rid="F10">10D</xref>), probably due to the special conditions from the laboratory (echo from the walls, animal in plastic bag, etc.). The multi-noted calls had a duration of 0.581 to 1.905 s (1.300 ± 0.45, <italic>n</italic> = 18), depending on the number of notes/calls. The individual notes had a duration similar to the ones from the single-noted calls of the advertisement calls, just slightly longer: 0.244–0.378 s (0.304 ± 0.03, <italic>n</italic> = 80). The inter-call interval varied from 40.2 to 596.9 s (255.5 ± 171.23, <italic>n</italic> = 18) and the call rate was ~ 0.23 calls/min, or rather, ~ 14 calls/hour (Suppl. material <xref ref-type="supplementary-material" rid="S2">2</xref>). The frequencies were slightly lower than the ones from the advertisement calls, with the mean dominant frequency of 5127.4 Hz, and a mean 90% bandwidth of 4914.7–5411.2 Hz (Suppl. material <xref ref-type="supplementary-material" rid="S2">2</xref>). The fundamental frequency was not recognizable, but 2 to 3 harmonics were visible, although these could be artificially produced by the echo from the walls in the laboratory (Fig. <xref ref-type="fig" rid="F10">10E</xref>).</p><p>It seems that in this species the males emit multi-note courtship calls when they detect the nearby presence of females and are used to interact with them, as in our case, where the male was probably aware of the female’s presence. Similar behavior was observed in other glassfrog species (<xref ref-type="bibr" rid="B27">Greer and Wells 1980</xref>; <xref ref-type="bibr" rid="B34">Hutter et al. 2013</xref>) and it is well documented in various anuran species (see <xref ref-type="bibr" rid="B69">Wells 2007</xref> for a detailed discussion). No multi-note calls were heard or recorded in the field but we did not witness any female-male interactions.</p></tp:treatment-sec><tp:treatment-sec sec-type="distribution" id="SECID0ERJBG"><title>Distribution.</title><p><italic><tp:taxon-name><tp:taxon-name-part taxon-name-part-type="genus" reg="Centrolene">Centrolene</tp:taxon-name-part><tp:taxon-name-part taxon-name-part-type="species" reg="zarza">zarza</tp:taxon-name-part></tp:taxon-name></italic> is currently known only from Refugio de Vida Silvestre El Zarza, Zamora Chinchipe province, southern Ecuador (Fig. <xref ref-type="fig" rid="F11">11</xref>). The specimens were encountered at an altitudinal range between 1434 and 1480 m a.s.l. in an evergreen lower montane forest ecosystem.</p><fig id="F11" position="float" orientation="portrait"><object-id xmlns:xlink="http://www.w3.org/1999/xlink" content-type="doi" xlink:type="simple">10.3897/zookeys.1149.96134.figure11</object-id><object-id xmlns:xlink="http://www.w3.org/1999/xlink" content-type="arpha" xlink:type="simple">A8A4530B-1F29-52C0-BD17-F39EE27C1BDE</object-id><label>Figure 11.</label><caption><p>Distribution of <italic><tp:taxon-name><tp:taxon-name-part taxon-name-part-type="genus" reg="Centrolene">Centrolene</tp:taxon-name-part><tp:taxon-name-part taxon-name-part-type="species" reg="zarza">zarza</tp:taxon-name-part></tp:taxon-name></italic> sp. nov. Records are based on specimens deposited at the Museo de Zoología, Universidad Técnica Particular de Loja (<abbrev xmlns:xlink="http://www.w3.org/1999/xlink" xlink:title="Museo de Zoología, Universidad Técnica Particular de Loja" id="ABBRID0EZKBG" xlink:type="simple">MUTPL</abbrev>), Museo de Historia Natural Gustavo Orcés, Escuela Politécnica Nacional (<abbrev xmlns:xlink="http://www.w3.org/1999/xlink" xlink:title="Museo de Historia Natural Gustavo Orcés" id="ABBRID0E4KBG" xlink:type="simple">MEPN</abbrev>) and Museo de Zoología, Pontificia Universidad Católica del Ecuador (<named-content xmlns:xlink="http://www.w3.org/1999/xlink" content-type="dwc:institutional_code" xlink:title="Museo de Zoología, Pontificia Universidad Católica del Ecuador" xlink:href="http://grbio.org/institution/museo-de-zoologia-pontificia-universidad-catolica-del-ecuador" xlink:type="simple">QCAZ</named-content>). 1. Destacamento Militar Cóndor Mirador, the type locality of <italic><tp:taxon-name><tp:taxon-name-part taxon-name-part-type="genus" reg="Centrolene">Centrolene</tp:taxon-name-part><tp:taxon-name-part taxon-name-part-type="species" reg="condor">condor</tp:taxon-name-part></tp:taxon-name></italic>. 2. Alto Machinaza, with the two collecting sites, Loma Tigres Alto (yellow dot) and Loma Tigres Bajo (green dot). 3. Río Machinaza – Sector Colibrí. 4. Paquisha Alto.</p></caption><graphic xmlns:xlink="http://www.w3.org/1999/xlink" xlink:href="zookeys-1149-053_article-96134__-g011.jpg" position="float" orientation="portrait" xlink:type="simple" id="oo_814302.jpg"><uri content-type="original_file" xlink:type="simple">https://binary.pensoft.net/fig/814302</uri></graphic></fig></tp:treatment-sec><tp:treatment-sec sec-type="natural history" id="SECID0EVLBG"><title>Natural history.</title><p>This is a (locally) common species in the sense that the species presence was detected (seen or heard), in the proper habitat, in large or moderate numbers, on more than 50% of the sampling days/nights (<xref ref-type="bibr" rid="B62">Székely et al. 2020</xref>). All specimens were encountered during the night, on the upper surfaces of leaves of the vegetation bordering two small streams (Fig. <xref ref-type="fig" rid="F12">12</xref>). Calling males were heard during January, March, June, October, and November, but intense activity (many males calling from lower heights, 50 cm to 3 m above the streams) was recorded between October and March. The female paratype <abbrev xmlns:xlink="http://www.w3.org/1999/xlink" xlink:title="Museo de Zoología, Universidad Técnica Particular de Loja" id="ABBRID0EDMBG" xlink:type="simple">MUTPL</abbrev> 1051 was encountered nearby the calling male <abbrev xmlns:xlink="http://www.w3.org/1999/xlink" xlink:title="Museo de Zoología, Universidad Técnica Particular de Loja" id="ABBRID0EHMBG" xlink:type="simple">MUTPL</abbrev> 1050 at ~ 4 m high over the stream. However, no multi-note courtship calls were heard, nor was any direct interaction observed between these individuals. Observed syntopic glassfrog species were mainly <italic><tp:taxon-name><tp:taxon-name-part taxon-name-part-type="genus" reg="Espadarana">Espadarana</tp:taxon-name-part><tp:taxon-name-part taxon-name-part-type="species" reg="audax">audax</tp:taxon-name-part></tp:taxon-name></italic> (Lynch &amp; Duellman, 1973), in large numbers, but also <italic><tp:taxon-name><tp:taxon-name-part taxon-name-part-type="genus" reg="Nymphargus">Nymphargus</tp:taxon-name-part><tp:taxon-name-part taxon-name-part-type="species" reg="posadae">posadae</tp:taxon-name-part></tp:taxon-name></italic>, <italic><tp:taxon-name><tp:taxon-name-part taxon-name-part-type="genus" reg="Chimerella">Chimerella</tp:taxon-name-part><tp:taxon-name-part taxon-name-part-type="species" reg="mariaelenae">mariaelenae</tp:taxon-name-part></tp:taxon-name></italic>, and <italic><tp:taxon-name><tp:taxon-name-part taxon-name-part-type="genus" reg="Rulyrana">Rulyrana</tp:taxon-name-part><tp:taxon-name-part taxon-name-part-type="species" reg="mcdiarmidi">mcdiarmidi</tp:taxon-name-part></tp:taxon-name></italic> (Cisneros-Heredia, Venegas, Rada &amp; Schulte, 2008).</p><fig id="F12" position="float" orientation="portrait"><object-id xmlns:xlink="http://www.w3.org/1999/xlink" content-type="doi" xlink:type="simple">10.3897/zookeys.1149.96134.figure12</object-id><object-id xmlns:xlink="http://www.w3.org/1999/xlink" content-type="arpha" xlink:type="simple">FFFE003D-0A72-534E-A1C3-B3981752D452</object-id><label>Figure 12.</label><caption><p>Habitat of <italic><tp:taxon-name><tp:taxon-name-part taxon-name-part-type="genus" reg="Centrolene">Centrolene</tp:taxon-name-part><tp:taxon-name-part taxon-name-part-type="species" reg="zarza">zarza</tp:taxon-name-part></tp:taxon-name></italic> sp. nov. in the type locality. Refugio de Vida Silvestre El Zarza, quebrada “Las Mariposas”.</p></caption><graphic xmlns:xlink="http://www.w3.org/1999/xlink" xlink:href="zookeys-1149-053_article-96134__-g012.jpg" position="float" orientation="portrait" xlink:type="simple" id="oo_814303.jpg"><uri content-type="original_file" xlink:type="simple">https://binary.pensoft.net/fig/814303</uri></graphic></fig></tp:treatment-sec><tp:treatment-sec sec-type="conservation status" id="SECID0EPOBG"><title>Conservation status.</title><p><italic><tp:taxon-name><tp:taxon-name-part taxon-name-part-type="genus" reg="Centrolene">Centrolene</tp:taxon-name-part><tp:taxon-name-part taxon-name-part-type="species" reg="zarza">zarza</tp:taxon-name-part></tp:taxon-name></italic> is known, for now, from only two small streams inside the wildlife refuge, in an estimated area of less than 7 km<sup>2</sup>. Although this is a locally common species, which lives inside a nationally protected area, we recommend that <italic><tp:taxon-name><tp:taxon-name-part taxon-name-part-type="genus" reg="Centrolene">C.</tp:taxon-name-part><tp:taxon-name-part taxon-name-part-type="species" reg="zarza">zarza</tp:taxon-name-part></tp:taxon-name></italic> be categorized as Critically Endangered following the B1ab(i,ii,iii)+2ab(i,ii,iii) IUCN criteria (<xref ref-type="bibr" rid="B35">IUCN 2001</xref>) because: (1) its Extent of occurrence (EOO) and Area of occupancy (AOO) are estimated to be less than 7 km<sup>2</sup>; (2) it is known from only one locality; and (3) its habitats could be affected in the near future by mining activities (both legal or illegal), as the wildlife refuge is surrounded by active mining concessions.</p></tp:treatment-sec><tp:treatment-sec><!--Section generated to contain objects referenced in tp:taxon-treatment.--><fig id="F1" position="float" orientation="portrait"><object-id xmlns:xlink="http://www.w3.org/1999/xlink" content-type="doi" xlink:type="simple">10.3897/zookeys.1149.96134.figure1</object-id><object-id xmlns:xlink="http://www.w3.org/1999/xlink" content-type="arpha" xlink:type="simple">362F3EB7-AE35-5B58-9305-6F29838AF51F</object-id><label>Figure 1.</label><caption><p>Maximum likelihood phylogram of <italic><tp:taxon-name><tp:taxon-name-part taxon-name-part-type="genus" reg="Centrolene">Centrolene</tp:taxon-name-part></tp:taxon-name></italic>. The analysis is based on 2457 base pairs of concatenated mitochondrial DNA from <italic>12S</italic> and <italic>16S</italic>, and nuclear DNA from <italic>POMC</italic> gene fragments. Outgroup is not shown; the tree was routed with <italic><tp:taxon-name><tp:taxon-name-part taxon-name-part-type="genus" reg="Allophryne">Allophryne</tp:taxon-name-part><tp:taxon-name-part taxon-name-part-type="species" reg="ruthveni">ruthveni</tp:taxon-name-part></tp:taxon-name></italic>. In red, the new species and in green a sequence newly generated by the present study. The catalog number, species name, country, and in the case of Ecuadorian species province and short locality names, are shown next to each terminal (associated data are listed in Appendix <xref ref-type="table" rid="T2">1</xref>).</p></caption><graphic xmlns:xlink="http://www.w3.org/1999/xlink" xlink:href="zookeys-1149-053_article-96134__-g001.jpg" position="float" orientation="portrait" xlink:type="simple" id="oo_814292.jpg"><uri content-type="original_file" xlink:type="simple">https://binary.pensoft.net/fig/814292</uri></graphic></fig><table-wrap id="T2" position="float" orientation="portrait"><label>Table A1.</label><caption><p>Voucher, GenBank accession numbers and locality for the <italic><tp:taxon-name><tp:taxon-name-part taxon-name-part-type="genus" reg="Centrolene">Centrolene</tp:taxon-name-part></tp:taxon-name></italic> species used in the phylogenetic analysis. With bold letters are marked the sequences generated by the present study. Ca01–Ca05 represent candidate new species from <xref ref-type="bibr" rid="B32">Guayasamin et al. (2020)</xref>.</p></caption><table id="TID0ED3AI" rules="all"><tbody><tr><th rowspan="2" colspan="1">Species</th><th rowspan="2" colspan="1">Voucher number</th><th rowspan="1" colspan="3">GenBank accession no.</th><th rowspan="2" colspan="1">Locality</th></tr><tr><th rowspan="1" colspan="1">
                  <italic>12S</italic>
                </th><th rowspan="1" colspan="1">
                  <italic>16S</italic>
                </th><th rowspan="1" colspan="1">
                  <italic>POMC</italic>
                </th></tr><tr><td rowspan="1" colspan="1">
                  <italic>
                    <tp:taxon-name><tp:taxon-name-part taxon-name-part-type="genus" reg="Centrolene">Centrolene</tp:taxon-name-part><tp:taxon-name-part taxon-name-part-type="species" reg="altitudinalis">altitudinalis</tp:taxon-name-part></tp:taxon-name>
                  </italic>
                </td><td rowspan="1" colspan="1">MHNLS 17194</td><td rowspan="1" colspan="1" style="color: #152959">
                  <ext-link xmlns:xlink="http://www.w3.org/1999/xlink" ext-link-type="gen" xlink:href="EU663333" xlink:type="simple">EU663333</ext-link>
                </td><td rowspan="1" colspan="1" style="color: #152959">
                  <ext-link xmlns:xlink="http://www.w3.org/1999/xlink" ext-link-type="gen" xlink:href="EU662974" xlink:type="simple">EU662974</ext-link>
                </td><td rowspan="1" colspan="1" style="color: #152959">
                  <ext-link xmlns:xlink="http://www.w3.org/1999/xlink" ext-link-type="gen" xlink:href="EU663165" xlink:type="simple">EU663165</ext-link>
                </td><td rowspan="1" colspan="1">Venezuela: Mérida, Quebrada Albarregas</td></tr><tr><td rowspan="1" colspan="1">
                  <italic>
                    <tp:taxon-name><tp:taxon-name-part taxon-name-part-type="genus" reg="Centrolene">Centrolene</tp:taxon-name-part><tp:taxon-name-part taxon-name-part-type="species" reg="antioquiensis">antioquiensis</tp:taxon-name-part></tp:taxon-name>
                  </italic>
                </td><td rowspan="1" colspan="1">NRPS 014</td><td rowspan="1" colspan="1" style="color: #152959">
                  <ext-link xmlns:xlink="http://www.w3.org/1999/xlink" ext-link-type="gen" xlink:href="EU663336" xlink:type="simple">EU663336</ext-link>
                </td><td rowspan="1" colspan="1" style="color: #152959">
                  <ext-link xmlns:xlink="http://www.w3.org/1999/xlink" ext-link-type="gen" xlink:href="EU662977" xlink:type="simple">EU662977</ext-link>
                </td><td rowspan="1" colspan="1" style="color: #152959">
                  <ext-link xmlns:xlink="http://www.w3.org/1999/xlink" ext-link-type="gen" xlink:href="EU663167" xlink:type="simple">EU663167</ext-link>
                </td><td rowspan="1" colspan="1">Colombia: Antioquia, Vereda El Roble</td></tr><tr><td rowspan="1" colspan="1">
                  <italic>
                    <tp:taxon-name><tp:taxon-name-part taxon-name-part-type="genus" reg="Centrolene">Centrolene</tp:taxon-name-part><tp:taxon-name-part taxon-name-part-type="species" reg="ballux">ballux</tp:taxon-name-part></tp:taxon-name>
                  </italic>
                </td><td rowspan="1" colspan="1"><named-content xmlns:xlink="http://www.w3.org/1999/xlink" content-type="dwc:institutional_code" xlink:title="Museo de Zoología, Pontificia Universidad Católica del Ecuador" xlink:href="http://grbio.org/institution/museo-de-zoologia-pontificia-universidad-catolica-del-ecuador" xlink:type="simple">QCAZ</named-content> 40182</td><td rowspan="1" colspan="1">–</td><td rowspan="1" colspan="1" style="color: #152959">
                  <ext-link xmlns:xlink="http://www.w3.org/1999/xlink" ext-link-type="gen" xlink:href="JX126954" xlink:type="simple">JX126954</ext-link>
                </td><td rowspan="1" colspan="1">–</td><td rowspan="1" colspan="1">Ecuador: Pichincha, Reserva Las Gralarias, road Calacalí – La Independencia</td></tr><tr><td rowspan="1" colspan="1">
                  <italic>
                    <tp:taxon-name><tp:taxon-name-part taxon-name-part-type="genus" reg="Centrolene">Centrolene</tp:taxon-name-part><tp:taxon-name-part taxon-name-part-type="species" reg="ballux">ballux</tp:taxon-name-part></tp:taxon-name>
                  </italic>
                </td><td rowspan="1" colspan="1"><named-content xmlns:xlink="http://www.w3.org/1999/xlink" content-type="dwc:institutional_code" xlink:title="Museo de Zoología, Pontificia Universidad Católica del Ecuador" xlink:href="http://grbio.org/institution/museo-de-zoologia-pontificia-universidad-catolica-del-ecuador" xlink:type="simple">QCAZ</named-content> 40196</td><td rowspan="1" colspan="1" style="color: #152959">
                  <ext-link xmlns:xlink="http://www.w3.org/1999/xlink" ext-link-type="gen" xlink:href="KF639754" xlink:type="simple">KF639754</ext-link>
                </td><td rowspan="1" colspan="1">–</td><td rowspan="1" colspan="1">–</td><td rowspan="1" colspan="1">Ecuador: Pichincha, Reserva Las Gralarias, road Calacalí – La Independencia</td></tr><tr><td rowspan="1" colspan="1">
                  <italic>
                    <tp:taxon-name><tp:taxon-name-part taxon-name-part-type="genus" reg="Centrolene">Centrolene</tp:taxon-name-part><tp:taxon-name-part taxon-name-part-type="species" reg="buckleyi">buckleyi</tp:taxon-name-part></tp:taxon-name>
                  </italic>
                </td><td rowspan="1" colspan="1">KU 178031</td><td rowspan="1" colspan="1" style="color: #152959">
                  <ext-link xmlns:xlink="http://www.w3.org/1999/xlink" ext-link-type="gen" xlink:href="EU663338" xlink:type="simple">EU663338</ext-link>
                </td><td rowspan="1" colspan="1" style="color: #152959">
                  <ext-link xmlns:xlink="http://www.w3.org/1999/xlink" ext-link-type="gen" xlink:href="EU662979" xlink:type="simple">EU662979</ext-link>
                </td><td rowspan="1" colspan="1" style="color: #152959">
                  <ext-link xmlns:xlink="http://www.w3.org/1999/xlink" ext-link-type="gen" xlink:href="EU663169" xlink:type="simple">EU663169</ext-link>
                </td><td rowspan="1" colspan="1">Ecuador: Imbabura, near Lago Cuicocha</td></tr><tr><td rowspan="1" colspan="1">
                  <italic>
                    <tp:taxon-name><tp:taxon-name-part taxon-name-part-type="genus" reg="Centrolene">Centrolene</tp:taxon-name-part><tp:taxon-name-part taxon-name-part-type="species" reg="buckleyi">buckleyi</tp:taxon-name-part></tp:taxon-name>
                  </italic>
                </td><td rowspan="1" colspan="1">MZUTI 763</td><td rowspan="1" colspan="1" style="color: #152959">
                  <ext-link xmlns:xlink="http://www.w3.org/1999/xlink" ext-link-type="gen" xlink:href="MH844843" xlink:type="simple">MH844843</ext-link>
                </td><td rowspan="1" colspan="1" style="color: #152959">
                  <ext-link xmlns:xlink="http://www.w3.org/1999/xlink" ext-link-type="gen" xlink:href="MH844849" xlink:type="simple">MH844849</ext-link>
                </td><td rowspan="1" colspan="1">–</td><td rowspan="1" colspan="1">Ecuador: Napo, trail from Oyacachi to Chaco</td></tr><tr><td rowspan="1" colspan="1"><tp:taxon-name><tp:taxon-name-part taxon-name-part-type="genus" reg="Centrolene">Centrolene</tp:taxon-name-part><tp:taxon-name-part taxon-name-part-type="uncertainty-rank">aff.</tp:taxon-name-part><tp:taxon-name-part taxon-name-part-type="species" reg="buckleyi">buckleyi</tp:taxon-name-part></tp:taxon-name> Ca02</td><td rowspan="1" colspan="1">MAR 371</td><td rowspan="1" colspan="1" style="color: #152959">
                  <ext-link xmlns:xlink="http://www.w3.org/1999/xlink" ext-link-type="gen" xlink:href="EU663339" xlink:type="simple">EU663339</ext-link>
                </td><td rowspan="1" colspan="1" style="color: #152959">
                  <ext-link xmlns:xlink="http://www.w3.org/1999/xlink" ext-link-type="gen" xlink:href="EU662980" xlink:type="simple">EU662980</ext-link>
                </td><td rowspan="1" colspan="1" style="color: #152959">
                  <ext-link xmlns:xlink="http://www.w3.org/1999/xlink" ext-link-type="gen" xlink:href="EU663170" xlink:type="simple">EU663170</ext-link>
                </td><td rowspan="1" colspan="1">Colombia: Cundinamarca, Parque Nacional Chingaza</td></tr><tr><td rowspan="1" colspan="1"><tp:taxon-name><tp:taxon-name-part taxon-name-part-type="genus" reg="Centrolene">Centrolene</tp:taxon-name-part><tp:taxon-name-part taxon-name-part-type="uncertainty-rank">aff.</tp:taxon-name-part><tp:taxon-name-part taxon-name-part-type="species" reg="buckleyi">buckleyi</tp:taxon-name-part></tp:taxon-name> Ca03</td><td rowspan="1" colspan="1">MRy 547</td><td rowspan="1" colspan="1" style="color: #152959">
                  <ext-link xmlns:xlink="http://www.w3.org/1999/xlink" ext-link-type="gen" xlink:href="MH844838" xlink:type="simple">MH844838</ext-link>
                </td><td rowspan="1" colspan="1" style="color: #152959">
                  <ext-link xmlns:xlink="http://www.w3.org/1999/xlink" ext-link-type="gen" xlink:href="MH844844" xlink:type="simple">MH844844</ext-link>
                </td><td rowspan="1" colspan="1">–</td><td rowspan="1" colspan="1">Ecuador: Zamora Chinchipe</td></tr><tr><td rowspan="1" colspan="1"><tp:taxon-name><tp:taxon-name-part taxon-name-part-type="genus" reg="Centrolene">Centrolene</tp:taxon-name-part><tp:taxon-name-part taxon-name-part-type="uncertainty-rank">aff.</tp:taxon-name-part><tp:taxon-name-part taxon-name-part-type="species" reg="buckleyi">buckleyi</tp:taxon-name-part></tp:taxon-name> Ca03</td><td rowspan="1" colspan="1">MRy 548</td><td rowspan="1" colspan="1" style="color: #152959">
                  <ext-link xmlns:xlink="http://www.w3.org/1999/xlink" ext-link-type="gen" xlink:href="MH844839" xlink:type="simple">MH844839</ext-link>
                </td><td rowspan="1" colspan="1" style="color: #152959">
                  <ext-link xmlns:xlink="http://www.w3.org/1999/xlink" ext-link-type="gen" xlink:href="MH844845" xlink:type="simple">MH844845</ext-link>
                </td><td rowspan="1" colspan="1">–</td><td rowspan="1" colspan="1">Ecuador: Zamora Chinchipe</td></tr><tr><td rowspan="1" colspan="1">
                  <italic>
                    <tp:taxon-name><tp:taxon-name-part taxon-name-part-type="genus" reg="Centrolene">Centrolene</tp:taxon-name-part><tp:taxon-name-part taxon-name-part-type="species" reg="charapita">charapita</tp:taxon-name-part></tp:taxon-name>
                  </italic>
                </td><td rowspan="1" colspan="1">MHNC 13933</td><td rowspan="1" colspan="1" style="color: #152959">
                  <ext-link xmlns:xlink="http://www.w3.org/1999/xlink" ext-link-type="gen" xlink:href="KM068248" xlink:type="simple">KM068248</ext-link>
                </td><td rowspan="1" colspan="1" style="color: #152959">
                  <ext-link xmlns:xlink="http://www.w3.org/1999/xlink" ext-link-type="gen" xlink:href="KM068256" xlink:type="simple">KM068256</ext-link>
                </td><td rowspan="1" colspan="1">–</td><td rowspan="1" colspan="1">Peru: Amazonas, La Oliva</td></tr><tr><td rowspan="1" colspan="1">
                  <italic>
                    <tp:taxon-name><tp:taxon-name-part taxon-name-part-type="genus" reg="Centrolene">Centrolene</tp:taxon-name-part><tp:taxon-name-part taxon-name-part-type="species" reg="charapita">charapita</tp:taxon-name-part></tp:taxon-name>
                  </italic>
                </td><td rowspan="1" colspan="1">MNCN 45392</td><td rowspan="1" colspan="1" style="color: #152959">
                  <ext-link xmlns:xlink="http://www.w3.org/1999/xlink" ext-link-type="gen" xlink:href="KF639760" xlink:type="simple">KF639760</ext-link>
                </td><td rowspan="1" colspan="1" style="color: #152959">
                  <ext-link xmlns:xlink="http://www.w3.org/1999/xlink" ext-link-type="gen" xlink:href="KF534358" xlink:type="simple">KF534358</ext-link>
                </td><td rowspan="1" colspan="1">–</td><td rowspan="1" colspan="1">Peru: Amazonas, La Oliva</td></tr><tr><td rowspan="1" colspan="1">
                  <italic>
                    <tp:taxon-name><tp:taxon-name-part taxon-name-part-type="genus" reg="Centrolene">Centrolene</tp:taxon-name-part><tp:taxon-name-part taxon-name-part-type="species" reg="condor">condor</tp:taxon-name-part></tp:taxon-name>
                  </italic>
                </td><td rowspan="1" colspan="1">EPN 12800/<break/><named-content xmlns:xlink="http://www.w3.org/1999/xlink" content-type="dwc:institutional_code" xlink:title="Museo de Zoología, Pontificia Universidad Católica del Ecuador" xlink:href="http://grbio.org/institution/museo-de-zoologia-pontificia-universidad-catolica-del-ecuador" xlink:type="simple">QCAZ</named-content> 47338</td><td rowspan="1" colspan="1">–</td><td rowspan="1" colspan="1" style="color: #152959">
                  <ext-link xmlns:xlink="http://www.w3.org/1999/xlink" ext-link-type="gen" xlink:href="MT225186" xlink:type="simple">MT225186</ext-link>
                </td><td rowspan="1" colspan="1">–</td><td rowspan="1" colspan="1">Ecuador: Zamora Chinchipe, Río Machinaza– Sector Colibrí</td></tr><tr><td rowspan="1" colspan="1"><tp:taxon-name><tp:taxon-name-part taxon-name-part-type="genus" reg="Centrolene">Centrolene</tp:taxon-name-part><tp:taxon-name-part taxon-name-part-type="uncertainty-rank">aff.</tp:taxon-name-part><tp:taxon-name-part taxon-name-part-type="species" reg="condor">condor</tp:taxon-name-part></tp:taxon-name> Ca04</td><td rowspan="1" colspan="1"><named-content xmlns:xlink="http://www.w3.org/1999/xlink" content-type="dwc:institutional_code" xlink:title="Museo de Zoología, Pontificia Universidad Católica del Ecuador" xlink:href="http://grbio.org/institution/museo-de-zoologia-pontificia-universidad-catolica-del-ecuador" xlink:type="simple">QCAZ</named-content> 44896</td><td rowspan="1" colspan="1" style="color: #152959">
                  <ext-link xmlns:xlink="http://www.w3.org/1999/xlink" ext-link-type="gen" xlink:href="KF639755" xlink:type="simple">KF639755</ext-link>
                </td><td rowspan="1" colspan="1" style="color: #152959">
                  <ext-link xmlns:xlink="http://www.w3.org/1999/xlink" ext-link-type="gen" xlink:href="JX126955" xlink:type="simple">JX126955</ext-link>
                </td><td rowspan="1" colspan="1">–</td><td rowspan="1" colspan="1">Ecuador: Zamora Chinchipe, Machinaza – Loma Tigres Alto</td></tr><tr><td rowspan="1" colspan="1">
                  <italic>
                    <tp:taxon-name><tp:taxon-name-part taxon-name-part-type="genus" reg="Centrolene">Centrolene</tp:taxon-name-part><tp:taxon-name-part taxon-name-part-type="species" reg="daidalea">daidalea</tp:taxon-name-part></tp:taxon-name>
                  </italic>
                </td><td rowspan="1" colspan="1">MHUA 3271</td><td rowspan="1" colspan="1" style="color: #152959">
                  <ext-link xmlns:xlink="http://www.w3.org/1999/xlink" ext-link-type="gen" xlink:href="EU663366" xlink:type="simple">EU663366</ext-link>
                </td><td rowspan="1" colspan="1" style="color: #152959">
                  <ext-link xmlns:xlink="http://www.w3.org/1999/xlink" ext-link-type="gen" xlink:href="EU663007" xlink:type="simple">EU663007</ext-link>
                </td><td rowspan="1" colspan="1" style="color: #152959">
                  <ext-link xmlns:xlink="http://www.w3.org/1999/xlink" ext-link-type="gen" xlink:href="EU663192" xlink:type="simple">EU663192</ext-link>
                </td><td rowspan="1" colspan="1">Colombia: Cesar, Vereda San Cayetano</td></tr><tr><td rowspan="1" colspan="1">
                  <italic>
                    <tp:taxon-name><tp:taxon-name-part taxon-name-part-type="genus" reg="Centrolene">Centrolene</tp:taxon-name-part><tp:taxon-name-part taxon-name-part-type="species" reg="geckoidea">geckoidea</tp:taxon-name-part></tp:taxon-name>
                  </italic>
                </td><td rowspan="1" colspan="1">KU 178015</td><td rowspan="1" colspan="1" style="color: #152959">
                  <ext-link xmlns:xlink="http://www.w3.org/1999/xlink" ext-link-type="gen" xlink:href="EU663341" xlink:type="simple">EU663341</ext-link>
                </td><td rowspan="1" colspan="1" style="color: #152959">
                  <ext-link xmlns:xlink="http://www.w3.org/1999/xlink" ext-link-type="gen" xlink:href="EU662982" xlink:type="simple">EU662982</ext-link>
                </td><td rowspan="1" colspan="1">–</td><td rowspan="1" colspan="1">Ecuador: Pichincha, 1 km SW San Ignacio</td></tr><tr><td rowspan="1" colspan="1">
                  <italic>
                    <tp:taxon-name><tp:taxon-name-part taxon-name-part-type="genus" reg="Centrolene">Centrolene</tp:taxon-name-part><tp:taxon-name-part taxon-name-part-type="species" reg="heloderma">heloderma</tp:taxon-name-part></tp:taxon-name>
                  </italic>
                </td><td rowspan="1" colspan="1"><named-content xmlns:xlink="http://www.w3.org/1999/xlink" content-type="dwc:institutional_code" xlink:title="Museo de Zoología, Pontificia Universidad Católica del Ecuador" xlink:href="http://grbio.org/institution/museo-de-zoologia-pontificia-universidad-catolica-del-ecuador" xlink:type="simple">QCAZ</named-content> 40200</td><td rowspan="1" colspan="1" style="color: #152959">
                  <ext-link xmlns:xlink="http://www.w3.org/1999/xlink" ext-link-type="gen" xlink:href="KF639757" xlink:type="simple">KF639757</ext-link>
                </td><td rowspan="1" colspan="1" style="color: #152959">
                  <ext-link xmlns:xlink="http://www.w3.org/1999/xlink" ext-link-type="gen" xlink:href="JX126956" xlink:type="simple">JX126956</ext-link>
                </td><td rowspan="1" colspan="1">–</td><td rowspan="1" colspan="1">Ecuador: Pichincha, Reserva Las Gralarias, Río Santa Rosa</td></tr><tr><td rowspan="1" colspan="1">
                  <italic>
                    <tp:taxon-name><tp:taxon-name-part taxon-name-part-type="genus" reg="Centrolene">Centrolene</tp:taxon-name-part><tp:taxon-name-part taxon-name-part-type="species" reg="hesperia">hesperia</tp:taxon-name-part></tp:taxon-name>
                  </italic>
                </td><td rowspan="1" colspan="1">MHNSM 25802</td><td rowspan="1" colspan="1" style="color: #152959">
                  <ext-link xmlns:xlink="http://www.w3.org/1999/xlink" ext-link-type="gen" xlink:href="EU663345" xlink:type="simple">EU663345</ext-link>
                </td><td rowspan="1" colspan="1" style="color: #152959">
                  <ext-link xmlns:xlink="http://www.w3.org/1999/xlink" ext-link-type="gen" xlink:href="EU662986" xlink:type="simple">EU662986</ext-link>
                </td><td rowspan="1" colspan="1" style="color: #152959">
                  <ext-link xmlns:xlink="http://www.w3.org/1999/xlink" ext-link-type="gen" xlink:href="KF639777" xlink:type="simple">KF639777</ext-link>
                </td><td rowspan="1" colspan="1">Peru: Cajamarca, Quebrada Chorro Blanco</td></tr><tr><td rowspan="1" colspan="1">
                  <italic>
                    <tp:taxon-name><tp:taxon-name-part taxon-name-part-type="genus" reg="Centrolene">Centrolene</tp:taxon-name-part><tp:taxon-name-part taxon-name-part-type="species" reg="huilensis">huilensis</tp:taxon-name-part></tp:taxon-name>
                  </italic>
                </td><td rowspan="1" colspan="1"><named-content xmlns:xlink="http://www.w3.org/1999/xlink" content-type="dwc:institutional_code" xlink:title="Museo de Zoología, Pontificia Universidad Católica del Ecuador" xlink:href="http://grbio.org/institution/museo-de-zoologia-pontificia-universidad-catolica-del-ecuador" xlink:type="simple">QCAZ</named-content> 37230</td><td rowspan="1" colspan="1">–</td><td rowspan="1" colspan="1" style="color: #152959">
                  <ext-link xmlns:xlink="http://www.w3.org/1999/xlink" ext-link-type="gen" xlink:href="JX126959" xlink:type="simple">JX126959</ext-link>
                </td><td rowspan="1" colspan="1">–</td><td rowspan="1" colspan="1">Ecuador: Napo, Yanayacu Biological Station</td></tr><tr><td rowspan="1" colspan="1">
                  <italic>
                    <tp:taxon-name><tp:taxon-name-part taxon-name-part-type="genus" reg="Centrolene">Centrolene</tp:taxon-name-part><tp:taxon-name-part taxon-name-part-type="species" reg="hybrida">hybrida</tp:taxon-name-part></tp:taxon-name>
                  </italic>
                </td><td rowspan="1" colspan="1">MAR 347</td><td rowspan="1" colspan="1" style="color: #152959">
                  <ext-link xmlns:xlink="http://www.w3.org/1999/xlink" ext-link-type="gen" xlink:href="EU663346" xlink:type="simple">EU663346</ext-link>
                </td><td rowspan="1" colspan="1" style="color: #152959">
                  <ext-link xmlns:xlink="http://www.w3.org/1999/xlink" ext-link-type="gen" xlink:href="EU662987" xlink:type="simple">EU662987</ext-link>
                </td><td rowspan="1" colspan="1" style="color: #152959">
                  <ext-link xmlns:xlink="http://www.w3.org/1999/xlink" ext-link-type="gen" xlink:href="EU663175" xlink:type="simple">EU663175</ext-link>
                </td><td rowspan="1" colspan="1">Colombia: Boyacá, Reserva Natural El Secreto</td></tr><tr><td rowspan="1" colspan="1">
                  <italic>
                    <tp:taxon-name><tp:taxon-name-part taxon-name-part-type="genus" reg="Centrolene">Centrolene</tp:taxon-name-part><tp:taxon-name-part taxon-name-part-type="species" reg="lynchi">lynchi</tp:taxon-name-part></tp:taxon-name>
                  </italic>
                </td><td rowspan="1" colspan="1"><named-content xmlns:xlink="http://www.w3.org/1999/xlink" content-type="dwc:institutional_code" xlink:title="Museo de Zoología, Pontificia Universidad Católica del Ecuador" xlink:href="http://grbio.org/institution/museo-de-zoologia-pontificia-universidad-catolica-del-ecuador" xlink:type="simple">QCAZ</named-content> 40191–92</td><td rowspan="1" colspan="1" style="color: #152959">
                  <ext-link xmlns:xlink="http://www.w3.org/1999/xlink" ext-link-type="gen" xlink:href="KF639758" xlink:type="simple">KF639758</ext-link>
                </td><td rowspan="1" colspan="1" style="color: #152959">
                  <ext-link xmlns:xlink="http://www.w3.org/1999/xlink" ext-link-type="gen" xlink:href="JX126957" xlink:type="simple">JX126957</ext-link>
                </td><td rowspan="1" colspan="1">–</td><td rowspan="1" colspan="1">Ecuador: Pichincha, Reserva Las Gralarias, road Calacalí – La Independencia</td></tr><tr><td rowspan="1" colspan="1">
                  <italic>
                    <tp:taxon-name><tp:taxon-name-part taxon-name-part-type="genus" reg="Centrolene">Centrolene</tp:taxon-name-part><tp:taxon-name-part taxon-name-part-type="species" reg="muelleri">muelleri</tp:taxon-name-part></tp:taxon-name>
                  </italic>
                </td><td rowspan="1" colspan="1">CORDIBI 14667</td><td rowspan="1" colspan="1">–</td><td rowspan="1" colspan="1" style="color: #152959">
                  <ext-link xmlns:xlink="http://www.w3.org/1999/xlink" ext-link-type="gen" xlink:href="KM068267" xlink:type="simple">KM068267</ext-link>
                </td><td rowspan="1" colspan="1">–</td><td rowspan="1" colspan="1">Peru: Amazonas, Puente – Vilcaniza</td></tr><tr><td rowspan="1" colspan="1">
                  <italic>
                    <tp:taxon-name><tp:taxon-name-part taxon-name-part-type="genus" reg="Centrolene">Centrolene</tp:taxon-name-part><tp:taxon-name-part taxon-name-part-type="species" reg="muelleri">muelleri</tp:taxon-name-part></tp:taxon-name>
                  </italic>
                </td><td rowspan="1" colspan="1">PV 1001</td><td rowspan="1" colspan="1" style="color: #152959">
                  <ext-link xmlns:xlink="http://www.w3.org/1999/xlink" ext-link-type="gen" xlink:href="KF639759" xlink:type="simple">KF639759</ext-link>
                </td><td rowspan="1" colspan="1" style="color: #152959">
                  <ext-link xmlns:xlink="http://www.w3.org/1999/xlink" ext-link-type="gen" xlink:href="JX126958" xlink:type="simple">JX126958</ext-link>
                </td><td rowspan="1" colspan="1" style="color: #152959">
                  <ext-link xmlns:xlink="http://www.w3.org/1999/xlink" ext-link-type="gen" xlink:href="KF639778" xlink:type="simple">KF639778</ext-link>
                </td><td rowspan="1" colspan="1">Peru: Amazonas, Chachapoyas, Cataratas de Gokta</td></tr><tr><td rowspan="1" colspan="1">
                  <italic>
                    <tp:taxon-name><tp:taxon-name-part taxon-name-part-type="genus" reg="Centrolene">Centrolene</tp:taxon-name-part><tp:taxon-name-part taxon-name-part-type="species" reg="notosticta">notosticta</tp:taxon-name-part></tp:taxon-name>
                  </italic>
                </td><td rowspan="1" colspan="1">MAR 510</td><td rowspan="1" colspan="1" style="color: #152959">
                  <ext-link xmlns:xlink="http://www.w3.org/1999/xlink" ext-link-type="gen" xlink:href="EU663351" xlink:type="simple">EU663351</ext-link>
                </td><td rowspan="1" colspan="1" style="color: #152959">
                  <ext-link xmlns:xlink="http://www.w3.org/1999/xlink" ext-link-type="gen" xlink:href="EU662992" xlink:type="simple">EU662992</ext-link>
                </td><td rowspan="1" colspan="1" style="color: #152959">
                  <ext-link xmlns:xlink="http://www.w3.org/1999/xlink" ext-link-type="gen" xlink:href="EU663180" xlink:type="simple">EU663180</ext-link>
                </td><td rowspan="1" colspan="1">Colombia: Norte de Santander, Vereda Piritama, Quebrada Piritama</td></tr><tr><td rowspan="1" colspan="1">
                  <italic>
                    <tp:taxon-name><tp:taxon-name-part taxon-name-part-type="genus" reg="Centrolene">Centrolene</tp:taxon-name-part><tp:taxon-name-part taxon-name-part-type="species" reg="peristicta">peristicta</tp:taxon-name-part></tp:taxon-name>
                  </italic>
                </td><td rowspan="1" colspan="1"><named-content xmlns:xlink="http://www.w3.org/1999/xlink" content-type="dwc:institutional_code" xlink:title="Museo de Zoología, Pontificia Universidad Católica del Ecuador" xlink:href="http://grbio.org/institution/museo-de-zoologia-pontificia-universidad-catolica-del-ecuador" xlink:type="simple">QCAZ</named-content> 22312</td><td rowspan="1" colspan="1" style="color: #152959">
                  <ext-link xmlns:xlink="http://www.w3.org/1999/xlink" ext-link-type="gen" xlink:href="EU663352" xlink:type="simple">EU663352</ext-link>
                </td><td rowspan="1" colspan="1" style="color: #152959">
                  <ext-link xmlns:xlink="http://www.w3.org/1999/xlink" ext-link-type="gen" xlink:href="EU662993" xlink:type="simple">EU662993</ext-link>
                </td><td rowspan="1" colspan="1" style="color: #152959">
                  <ext-link xmlns:xlink="http://www.w3.org/1999/xlink" ext-link-type="gen" xlink:href="EU663181" xlink:type="simple">EU663181</ext-link>
                </td><td rowspan="1" colspan="1">Ecuador: Pichincha, Mindo Biology Station</td></tr><tr><td rowspan="1" colspan="1">
                  <italic>
                    <tp:taxon-name><tp:taxon-name-part taxon-name-part-type="genus" reg="Centrolene">Centrolene</tp:taxon-name-part><tp:taxon-name-part taxon-name-part-type="species" reg="peristicta">peristicta</tp:taxon-name-part></tp:taxon-name>
                  </italic>
                </td><td rowspan="1" colspan="1"><named-content xmlns:xlink="http://www.w3.org/1999/xlink" content-type="dwc:institutional_code" xlink:title="Museo de Zoología, Pontificia Universidad Católica del Ecuador" xlink:href="http://grbio.org/institution/museo-de-zoologia-pontificia-universidad-catolica-del-ecuador" xlink:type="simple">QCAZ</named-content> 40189</td><td rowspan="1" colspan="1" style="color: #152959">
                  <ext-link xmlns:xlink="http://www.w3.org/1999/xlink" ext-link-type="gen" xlink:href="MT225171" xlink:type="simple">MT225171</ext-link>
                </td><td rowspan="1" colspan="1">–</td><td rowspan="1" colspan="1">–</td><td rowspan="1" colspan="1">Ecuador: Pichincha: Reserva Las Gralarias</td></tr><tr><td rowspan="1" colspan="1">
                  <italic>
                    <tp:taxon-name><tp:taxon-name-part taxon-name-part-type="genus" reg="Centrolene">Centrolene</tp:taxon-name-part><tp:taxon-name-part taxon-name-part-type="species" reg="pipilata">pipilata</tp:taxon-name-part></tp:taxon-name>
                  </italic>
                </td><td rowspan="1" colspan="1">KU 178154</td><td rowspan="1" colspan="1" style="color: #152959">
                  <ext-link xmlns:xlink="http://www.w3.org/1999/xlink" ext-link-type="gen" xlink:href="EU663353" xlink:type="simple">EU663353</ext-link>
                </td><td rowspan="1" colspan="1" style="color: #152959">
                  <ext-link xmlns:xlink="http://www.w3.org/1999/xlink" ext-link-type="gen" xlink:href="EU662994" xlink:type="simple">EU662994</ext-link>
                </td><td rowspan="1" colspan="1" style="color: #152959">
                  <ext-link xmlns:xlink="http://www.w3.org/1999/xlink" ext-link-type="gen" xlink:href="KF639779" xlink:type="simple">KF639779</ext-link>
                </td><td rowspan="1" colspan="1">Ecuador: Napo, Río Salado, 1 km upstream from Río Coca</td></tr><tr><td rowspan="1" colspan="1">
                  <italic>
                    <tp:taxon-name><tp:taxon-name-part taxon-name-part-type="genus" reg="Centrolene">Centrolene</tp:taxon-name-part><tp:taxon-name-part taxon-name-part-type="species" reg="sabini">sabini</tp:taxon-name-part></tp:taxon-name>
                  </italic>
                </td><td rowspan="1" colspan="1">MUSM 28018</td><td rowspan="1" colspan="1">–</td><td rowspan="1" colspan="1" style="color: #152959">
                  <ext-link xmlns:xlink="http://www.w3.org/1999/xlink" ext-link-type="gen" xlink:href="JX126960" xlink:type="simple">JX126960</ext-link>
                </td><td rowspan="1" colspan="1">–</td><td rowspan="1" colspan="1">Peru: Cusco, Parque Nacional Manu nearby Pilco Grande</td></tr><tr><td rowspan="1" colspan="1">
                  <italic>
                    <tp:taxon-name><tp:taxon-name-part taxon-name-part-type="genus" reg="Centrolene">Centrolene</tp:taxon-name-part><tp:taxon-name-part taxon-name-part-type="species" reg="sanchezi">sanchezi</tp:taxon-name-part></tp:taxon-name>
                  </italic>
                </td><td rowspan="1" colspan="1"><abbrev xmlns:xlink="http://www.w3.org/1999/xlink" xlink:title="Museo de Zoología, Universidad Técnica Particular de Loja" id="ABBRID0EWSDI" xlink:type="simple">MUTPL</abbrev> 601</td><td rowspan="1" colspan="1" style="color: #152959">
                  <bold>
                    <ext-link xmlns:xlink="http://www.w3.org/1999/xlink" ext-link-type="gen" xlink:href="OP751416" xlink:type="simple">OP751416</ext-link>
                  </bold>
                </td><td rowspan="1" colspan="1" style="color: #152959">
                  <bold>
                    <ext-link xmlns:xlink="http://www.w3.org/1999/xlink" ext-link-type="gen" xlink:href="OP751399" xlink:type="simple">OP751399</ext-link>
                  </bold>
                </td><td rowspan="1" colspan="1" style="color: #152959">
                  <bold>
                    <ext-link xmlns:xlink="http://www.w3.org/1999/xlink" ext-link-type="gen" xlink:href="OP753140" xlink:type="simple">OP753140</ext-link>
                  </bold>
                </td><td rowspan="1" colspan="1">Ecuador: Zamora Chinchipe, Reserva Biológica Cerro Plateado</td></tr><tr><td rowspan="1" colspan="1">
                  <italic>
                    <tp:taxon-name><tp:taxon-name-part taxon-name-part-type="genus" reg="Centrolene">Centrolene</tp:taxon-name-part><tp:taxon-name-part taxon-name-part-type="species" reg="sanchezi">sanchezi</tp:taxon-name-part></tp:taxon-name>
                  </italic>
                </td><td rowspan="1" colspan="1"><named-content xmlns:xlink="http://www.w3.org/1999/xlink" content-type="dwc:institutional_code" xlink:title="Museo de Zoología, Pontificia Universidad Católica del Ecuador" xlink:href="http://grbio.org/institution/museo-de-zoologia-pontificia-universidad-catolica-del-ecuador" xlink:type="simple">QCAZ</named-content> 22728</td><td rowspan="1" colspan="1" style="color: #152959">
                  <ext-link xmlns:xlink="http://www.w3.org/1999/xlink" ext-link-type="gen" xlink:href="EU663337" xlink:type="simple">EU663337</ext-link>
                </td><td rowspan="1" colspan="1" style="color: #152959">
                  <ext-link xmlns:xlink="http://www.w3.org/1999/xlink" ext-link-type="gen" xlink:href="EU662978" xlink:type="simple">EU662978</ext-link>
                </td><td rowspan="1" colspan="1" style="color: #152959">
                  <ext-link xmlns:xlink="http://www.w3.org/1999/xlink" ext-link-type="gen" xlink:href="EU663168" xlink:type="simple">EU663168</ext-link>
                </td><td rowspan="1" colspan="1">Ecuador: Napo, Yanayacu Biological Station</td></tr><tr><td rowspan="1" colspan="1">
                  <italic>
                    <tp:taxon-name><tp:taxon-name-part taxon-name-part-type="genus" reg="Centrolene">Centrolene</tp:taxon-name-part><tp:taxon-name-part taxon-name-part-type="species" reg="savagei">savagei</tp:taxon-name-part></tp:taxon-name>
                  </italic>
                </td><td rowspan="1" colspan="1">MHUA 4094</td><td rowspan="1" colspan="1" style="color: #152959">
                  <ext-link xmlns:xlink="http://www.w3.org/1999/xlink" ext-link-type="gen" xlink:href="EU663380" xlink:type="simple">EU663380</ext-link>
                </td><td rowspan="1" colspan="1" style="color: #152959">
                  <ext-link xmlns:xlink="http://www.w3.org/1999/xlink" ext-link-type="gen" xlink:href="EU663020" xlink:type="simple">EU663020</ext-link>
                </td><td rowspan="1" colspan="1" style="color: #152959">
                  <ext-link xmlns:xlink="http://www.w3.org/1999/xlink" ext-link-type="gen" xlink:href="EU663205" xlink:type="simple">EU663205</ext-link>
                </td><td rowspan="1" colspan="1">Colombia: Antioquia, Vereda El Retiro</td></tr><tr><td rowspan="1" colspan="1">
                  <italic>
                    <tp:taxon-name><tp:taxon-name-part taxon-name-part-type="genus" reg="Centrolene">Centrolene</tp:taxon-name-part><tp:taxon-name-part taxon-name-part-type="species" reg="venezuelense">venezuelense</tp:taxon-name-part></tp:taxon-name>
                  </italic>
                </td><td rowspan="1" colspan="1">MHNLS 16497</td><td rowspan="1" colspan="1" style="color: #152959">
                  <ext-link xmlns:xlink="http://www.w3.org/1999/xlink" ext-link-type="gen" xlink:href="EU663360" xlink:type="simple">EU663360</ext-link>
                </td><td rowspan="1" colspan="1" style="color: #152959">
                  <ext-link xmlns:xlink="http://www.w3.org/1999/xlink" ext-link-type="gen" xlink:href="EU663001" xlink:type="simple">EU663001</ext-link>
                </td><td rowspan="1" colspan="1" style="color: #152959">
                  <ext-link xmlns:xlink="http://www.w3.org/1999/xlink" ext-link-type="gen" xlink:href="EU663186" xlink:type="simple">EU663186</ext-link>
                </td><td rowspan="1" colspan="1">Venezuela: Mérida, Cordillera de Mérida</td></tr><tr><td rowspan="1" colspan="1">
                  <italic>
                    <tp:taxon-name><tp:taxon-name-part taxon-name-part-type="genus" reg="Centrolene">Centrolene</tp:taxon-name-part><tp:taxon-name-part taxon-name-part-type="species" reg="zarza">zarza</tp:taxon-name-part></tp:taxon-name>
                  </italic>
                </td><td rowspan="1" colspan="1"><abbrev xmlns:xlink="http://www.w3.org/1999/xlink" xlink:title="Museo de Zoología, Universidad Técnica Particular de Loja" id="ABBRID0ERXDI" xlink:type="simple">MUTPL</abbrev> 932</td><td rowspan="1" colspan="1" style="color: #152959">
                  <bold>
                    <ext-link xmlns:xlink="http://www.w3.org/1999/xlink" ext-link-type="gen" xlink:href="OP751417" xlink:type="simple">OP751417</ext-link>
                  </bold>
                </td><td rowspan="1" colspan="1" style="color: #152959">
                  <bold>
                    <ext-link xmlns:xlink="http://www.w3.org/1999/xlink" ext-link-type="gen" xlink:href="OP751400" xlink:type="simple">OP751400</ext-link>
                  </bold>
                </td><td rowspan="1" colspan="1" style="color: #152959">
                  <bold>
                    <ext-link xmlns:xlink="http://www.w3.org/1999/xlink" ext-link-type="gen" xlink:href="OP753141" xlink:type="simple">OP753141</ext-link>
                  </bold>
                </td><td rowspan="1" colspan="1">Ecuador: Zamora Chinchipe, Refugio de Vida Silvestre El Zarza</td></tr><tr><td rowspan="1" colspan="1">
                  <italic>
                    <tp:taxon-name><tp:taxon-name-part taxon-name-part-type="genus" reg="Centrolene">Centrolene</tp:taxon-name-part><tp:taxon-name-part taxon-name-part-type="species" reg="zarza">zarza</tp:taxon-name-part></tp:taxon-name>
                  </italic>
                </td><td rowspan="1" colspan="1"><abbrev xmlns:xlink="http://www.w3.org/1999/xlink" xlink:title="Museo de Zoología, Universidad Técnica Particular de Loja" id="ABBRID0EBZDI" xlink:type="simple">MUTPL</abbrev> 933</td><td rowspan="1" colspan="1" style="color: #152959">
                  <bold>
                    <ext-link xmlns:xlink="http://www.w3.org/1999/xlink" ext-link-type="gen" xlink:href="OP751418" xlink:type="simple">OP751418</ext-link>
                  </bold>
                </td><td rowspan="1" colspan="1" style="color: #152959">
                  <bold>
                    <ext-link xmlns:xlink="http://www.w3.org/1999/xlink" ext-link-type="gen" xlink:href="OP751401" xlink:type="simple">OP751401</ext-link>
                  </bold>
                </td><td rowspan="1" colspan="1" style="color: #152959">
                  <bold>
                    <ext-link xmlns:xlink="http://www.w3.org/1999/xlink" ext-link-type="gen" xlink:href="OP753142" xlink:type="simple">OP753142</ext-link>
                  </bold>
                </td><td rowspan="1" colspan="1">Ecuador: Zamora Chinchipe, Refugio de Vida Silvestre El Zarza</td></tr><tr><td rowspan="1" colspan="1">
                  <italic>
                    <tp:taxon-name><tp:taxon-name-part taxon-name-part-type="genus" reg="Centrolene">Centrolene</tp:taxon-name-part><tp:taxon-name-part taxon-name-part-type="species" reg="zarza">zarza</tp:taxon-name-part></tp:taxon-name>
                  </italic>
                </td><td rowspan="1" colspan="1"><abbrev xmlns:xlink="http://www.w3.org/1999/xlink" xlink:title="Museo de Zoología, Universidad Técnica Particular de Loja" id="ABBRID0ER1DI" xlink:type="simple">MUTPL</abbrev>-T22</td><td rowspan="1" colspan="1">–</td><td rowspan="1" colspan="1" style="color: #152959">
                  <bold>
                    <ext-link xmlns:xlink="http://www.w3.org/1999/xlink" ext-link-type="gen" xlink:href="OP751402" xlink:type="simple">OP751402</ext-link>
                  </bold>
                </td><td rowspan="1" colspan="1">–</td><td rowspan="1" colspan="1">Ecuador: Zamora Chinchipe, Refugio de Vida Silvestre El Zarza</td></tr><tr><td rowspan="1" colspan="1"><italic><tp:taxon-name><tp:taxon-name-part taxon-name-part-type="genus" reg="Centrolene">Centrolene</tp:taxon-name-part></tp:taxon-name></italic> sp. Ca01</td><td rowspan="1" colspan="1">MAR 1152</td><td rowspan="1" colspan="1" style="color: #152959">
                  <ext-link xmlns:xlink="http://www.w3.org/1999/xlink" ext-link-type="gen" xlink:href="KM068295" xlink:type="simple">KM068295</ext-link>
                </td><td rowspan="1" colspan="1" style="color: #152959">
                  <ext-link xmlns:xlink="http://www.w3.org/1999/xlink" ext-link-type="gen" xlink:href="KM068295" xlink:type="simple">KM068295</ext-link>
                </td><td rowspan="1" colspan="1">–</td><td rowspan="1" colspan="1">Colombia: Chocó, Corregimiento de Balboa</td></tr><tr><td rowspan="1" colspan="1"><italic><tp:taxon-name><tp:taxon-name-part taxon-name-part-type="genus" reg="Centrolene">Centrolene</tp:taxon-name-part></tp:taxon-name></italic> sp. Ca05</td><td rowspan="1" colspan="1"><named-content xmlns:xlink="http://www.w3.org/1999/xlink" content-type="dwc:institutional_code" xlink:title="Museo de Zoología, Pontificia Universidad Católica del Ecuador" xlink:href="http://grbio.org/institution/museo-de-zoologia-pontificia-universidad-catolica-del-ecuador" xlink:type="simple">QCAZ</named-content> 25744</td><td rowspan="1" colspan="1" style="color: #152959">
                  <ext-link xmlns:xlink="http://www.w3.org/1999/xlink" ext-link-type="gen" xlink:href="MT225170" xlink:type="simple">MT225170</ext-link>
                </td><td rowspan="1" colspan="1">–</td><td rowspan="1" colspan="1">–</td><td rowspan="1" colspan="1">Ecuador: Napo, Yanayacu Biological Station</td></tr></tbody></table></table-wrap><supplementary-material xmlns:xlink="http://www.w3.org/1999/xlink" id="S2" position="float" orientation="portrait" xlink:type="simple"><object-id content-type="doi" xlink:type="simple">10.3897/zookeys.1149.96134.suppl2</object-id><object-id content-type="zenodo_dep_id" xlink:type="simple">7673538</object-id><object-id content-type="arpha" xlink:type="simple">3318A23F-AF3B-5C18-8351-89DF93C9F46A</object-id><label>Supplementary material 2</label><caption><p>Information regarding the <italic><tp:taxon-name><tp:taxon-name-part taxon-name-part-type="genus" reg="Centrolene">Centrolene</tp:taxon-name-part><tp:taxon-name-part taxon-name-part-type="species" reg="zarza">zarza</tp:taxon-name-part></tp:taxon-name></italic> sp. nov. call recordings and the bioacoustic measurements</p></caption><statement content-type="dataType"><label>Data type</label><p>xlsx file</p></statement><statement content-type="notes"><label>Explanation note</label><p>Values are given as average ± SD (range) and <italic>n</italic> = sample size.</p></statement><media xlink:href="zookeys-1149-053_article-96134__-s002.xlsx" mimetype="application" mime-subtype="vnd.openxmlformats-officedocument.spreadsheetml.sheet" position="float" orientation="portrait" xlink:type="simple" id="oo_814305.xlsx"><uri content-type="original_file" xlink:type="simple">https://binary.pensoft.net/file/814305</uri></media><permissions><license xlink:type="simple"><license-p>This dataset is made available under the Open Database License (http://opendatacommons.org/licenses/odbl/1.0/). The Open Database License (ODbL) is a license agreement intended to allow users to freely share, modify, and use this Dataset while maintaining this same freedom for others, provided that the original source and author(s) are credited.</license-p></license></permissions><attrib specific-use="authors">Paul Székely, María Córdova-Díaz, Daniel Hualpa-Vega, Santiago Hualpa-Vega, Diana Székely</attrib></supplementary-material></tp:treatment-sec><ref-list><ref id="B43"><mixed-citation xmlns:xlink="http://www.w3.org/1999/xlink" xlink:type="simple"><person-group><name name-style="western"><surname>McDiarmid</surname><given-names>RW</given-names></name><name name-style="western"><surname>Altig</surname><given-names>R</given-names></name></person-group> (<year>1999</year>) <source>Tadpoles: the biology of anuran larvae.</source><publisher-name>University of Chicago Press</publisher-name>, <publisher-loc>Chicago, IL, USA</publisher-loc>, <size units="page">444 pp</size>.</mixed-citation></ref><ref id="B32"><mixed-citation xmlns:xlink="http://www.w3.org/1999/xlink" xlink:type="simple"><person-group><name name-style="western"><surname>Guayasamin</surname><given-names>JM</given-names></name><name name-style="western"><surname>Cisneros-Heredia</surname><given-names>DF</given-names></name><name name-style="western"><surname>McDiarmid</surname><given-names>RW</given-names></name><name name-style="western"><surname>Peña</surname><given-names>P</given-names></name><name name-style="western"><surname>Hutter</surname><given-names>CR</given-names></name></person-group> (<year>2020</year>) <article-title>Glassfrogs of Ecuador: Diversity, evolution, and conservation.</article-title><source>Diversity (Basel)</source><volume>12</volume>(<issue>6</issue>): <fpage>222</fpage>. <ext-link xlink:type="simple" ext-link-type="doi" xlink:href="10.3390/d12060222">https://doi.org/10.3390/d12060222</ext-link></mixed-citation></ref><ref id="B7"><mixed-citation xmlns:xlink="http://www.w3.org/1999/xlink" xlink:type="simple"><person-group><name name-style="western"><surname>Barrio-Amorós</surname><given-names>C</given-names></name><name name-style="western"><surname>Rojas-Runjaic</surname><given-names>F</given-names></name><name name-style="western"><surname>Señaris</surname><given-names>J</given-names></name></person-group> (<year>2019</year>) <article-title>Catalogue of the amphibians of Venezuela: Illustrated and annotated species list, distribution, and conservation.</article-title><source>Amphibian &amp; Reptile Conservation</source><volume>13</volume>: <fpage>1</fpage>–<lpage>198</lpage>.</mixed-citation></ref><ref id="B56"><mixed-citation xmlns:xlink="http://www.w3.org/1999/xlink" xlink:type="simple"><person-group><name name-style="western"><surname>Ruiz-Carranza</surname><given-names>PM</given-names></name><name name-style="western"><surname>Lynch</surname><given-names>JD</given-names></name></person-group> (<year>1991c</year>) <article-title>Ranas <tp:taxon-name><tp:taxon-name-part taxon-name-part-type="family">Centrolenidae</tp:taxon-name-part></tp:taxon-name> de Colombia III. Nuevas especies del género <italic><tp:taxon-name><tp:taxon-name-part taxon-name-part-type="genus">Cochranella</tp:taxon-name-part></tp:taxon-name></italic> del grupo <italic><tp:taxon-name><tp:taxon-name-part taxon-name-part-type="genus"/><tp:taxon-name-part taxon-name-part-type="species">granulosa</tp:taxon-name-part></tp:taxon-name></italic>.</article-title><source>Lozania</source><volume>59</volume>: <fpage>1</fpage>–<lpage>18</lpage>.</mixed-citation></ref><ref id="B47"><mixed-citation xmlns:xlink="http://www.w3.org/1999/xlink" xlink:type="simple"><person-group><name name-style="western"><surname>Orton</surname><given-names>GL</given-names></name></person-group> (<year>1953</year>) <article-title>The systematics of vertebrate larvae.</article-title><source>Systematic Zoology</source><volume>2</volume>(<issue>2</issue>): <fpage>63</fpage>–<lpage>75</lpage>. <ext-link xlink:type="simple" ext-link-type="doi" xlink:href="10.2307/2411661">https://doi.org/10.2307/2411661</ext-link></mixed-citation></ref><ref id="B69"><mixed-citation xmlns:xlink="http://www.w3.org/1999/xlink" xlink:type="simple"><person-group><name name-style="western"><surname>Wells</surname><given-names>KD</given-names></name></person-group> (<year>2007</year>) <source>The Ecology and Behavior of Amphibians.</source><publisher-name>University of Chicago press</publisher-name>, <publisher-loc>Chicago, USA</publisher-loc>, <size units="page">1400 pp</size>.</mixed-citation></ref><ref id="B27"><mixed-citation xmlns:xlink="http://www.w3.org/1999/xlink" xlink:type="simple"><person-group><name name-style="western"><surname>Greer</surname><given-names>BJ</given-names></name><name name-style="western"><surname>Wells</surname><given-names>KD</given-names></name></person-group> (<year>1980</year>) <article-title>Territorial and reproductive behavior of the tropical American frog <italic><tp:taxon-name><tp:taxon-name-part taxon-name-part-type="genus">Centrolenella</tp:taxon-name-part><tp:taxon-name-part taxon-name-part-type="species">fleischmanni</tp:taxon-name-part></tp:taxon-name></italic>.</article-title><source>Herpetologica</source><volume>36</volume>: <fpage>318</fpage>–<lpage>326</lpage>.</mixed-citation></ref><ref id="B34"><mixed-citation xmlns:xlink="http://www.w3.org/1999/xlink" xlink:type="simple"><person-group><name name-style="western"><surname>Hutter</surname><given-names>CR</given-names></name><name name-style="western"><surname>Esobar-Lasso</surname><given-names>S</given-names></name><name name-style="western"><surname>Rojas-Morales</surname><given-names>JA</given-names></name><name name-style="western"><surname>Gutiérrez-Cárdenas</surname><given-names>PDA</given-names></name><name name-style="western"><surname>Imba</surname><given-names>H</given-names></name><name name-style="western"><surname>Guayasamin</surname><given-names>JM</given-names></name></person-group> (<year>2013</year>) <article-title>The territoriality, vocalizations and aggressive interactions of the red-spotted glassfrog, <italic><tp:taxon-name><tp:taxon-name-part taxon-name-part-type="genus">Nymphargus</tp:taxon-name-part><tp:taxon-name-part taxon-name-part-type="species">grandisonae</tp:taxon-name-part></tp:taxon-name></italic> Cochran &amp; Goin, 1970 (<tp:taxon-name><tp:taxon-name-part taxon-name-part-type="order">Anura</tp:taxon-name-part></tp:taxon-name>: <tp:taxon-name><tp:taxon-name-part taxon-name-part-type="family">Centrolenidae</tp:taxon-name-part></tp:taxon-name>).</article-title><source>Journal of Natural History</source><volume>47</volume>(<issue>47–48</issue>): <fpage>3011</fpage>–<lpage>3032</lpage>. <ext-link xlink:type="simple" ext-link-type="doi" xlink:href="10.1080/00222933.2013.792961">https://doi.org/10.1080/00222933.2013.792961</ext-link></mixed-citation></ref><ref id="B62"><mixed-citation xmlns:xlink="http://www.w3.org/1999/xlink" xlink:type="simple"><person-group><name name-style="western"><surname>Székely</surname><given-names>P</given-names></name><name name-style="western"><surname>Eguiguren</surname><given-names>JS</given-names></name><name name-style="western"><surname>Ordóñez-Delgado</surname><given-names>L</given-names></name><name name-style="western"><surname>Armijos-Ojeda</surname><given-names>D</given-names></name><name name-style="western"><surname>Székely</surname><given-names>D</given-names></name></person-group> (<year>2020</year>) Fifty years after: A taxonomic revision of the amphibian species from the Ecuadorian biodiversity hotspot Abra de Zamora, with description of two new <italic><tp:taxon-name><tp:taxon-name-part taxon-name-part-type="genus">Pristimantis</tp:taxon-name-part></tp:taxon-name></italic> species. PLoS ONE 15(9): e0238306. <ext-link xlink:type="simple" ext-link-type="doi" xlink:href="10.1371/journal.pone.0238306">https://doi.org/10.1371/journal.pone.0238306</ext-link></mixed-citation></ref><ref id="B35"><mixed-citation xmlns:xlink="http://www.w3.org/1999/xlink" xlink:type="simple">IUCN (<year>2001</year>) IUCN Red List categories and criteria: Version 3.1. IUCN Species Survival Commission. IUCN, Gland, Switzerland and Cambridge, UK.</mixed-citation></ref></ref-list></tp:taxon-treatment>
