# Supplementary material for: ﻿A new glassfrog species of the genus Centrolene (Amphibia, Anura, Centrolenidae) from Cordillera del Cóndor, southern Ecuador
Source: Zookeys. 2023 Feb 22;1149:53–84. doi: 10.3897/zookeys.1149.96134 (PMC10208363; doi:10.3897/zookeys.1149.96134)
Supplement: Supplementary material 1 — Uncorrected genetic p-distances (%), for the mitochondrial gene 16S for the Centrolene species [file zookeys-1149-053_article-96134__-s001.xlsx]

## Sheet: 16S
		1	2	3	4	5	6	7	8	9	10	11	12	13	14	15	16	17	18	19	20	21	22	23	24	25	26	27	28	29	30	31	32	33
1	Centrolene_altitudinale_MHNLS17194_Venezuela
2	Centrolene_antioquiense_NRPS014_Colombia	7.16019
3	Centrolene_ballux_QCAZ40182_Pichincha_Las_Gralarias	1.37795	5.72519
4	Centrolene_buckleyi_KU178031_Imbabura_Lago_Cuicocha	1.70316	6.78571	0.573614
5	Centrolene_buckleyi_MZUTI763_Napo_Oyacachi	1.71149	6.70659	0.572519	0
6	Centrolene_aff_buckleyi_Ca02_MAR371_Colombia	2.06813	7.5	1.91205	2.02622	1.91847
7	Centrolene_aff_buckleyi_Ca03_MRy547_ZC	2.56724	8.14371	2.10325	2.27818	2.25653	1.79856
8	Centrolene_aff_buckleyi_Ca03_MRy548_ZC	2.56724	8.14371	2.10325	2.27818	2.25653	1.79856	0
9	Centrolene_charapita_MHNC13933_Peru	7.64563	9.01542	8.39695	7.97619	7.8478	7.7381	7.8478	7.8478
10	Centrolene_charapita_MNCN45392_Peru	7.76699	9.01542	8.39695	7.97619	7.8478	7.7381	7.8478	7.8478	0.232829
11	Centrolene_condor_EPN12800/QCAZ47338_ZC_Rio_Machinaza	2.30583	7.39857	1.91571	2.03349	2.04573	1.31579	2.40674	2.40674	7.99523	7.99523
12	Centrolene_aff_condor_QCAZ44896_ZC_Loma_Tigres_Alto	2.95276	6.29771	3.05344	2.86807	2.8626	3.05927	3.25048	3.25048	8.58779	8.58779	3.83142
13	Centrolene_zarza_MUTPL932_ZC_El_Zarza	4.46097	7.38739	4.58015	4.32432	4.27046	3.96396	4.81283	4.81283	7.88091	7.88091	5.07246	3.43511
14	Centrolene_zarza_MUTPL933_ZC_El_Zarza	5.25031	8.97129	4.58015	5.1497	4.98812	4.31138	5.58195	5.58195	8.56808	8.56808	4.80769	3.43511	0
15	Centrolene_zarza_MUTPL-T22_ZC_El_Zarza	4.7619	7.98403	4.80962	4.6	4.53649	4.4	5.33597	5.33597	8.70406	8.70406	5.6338	3.60721	0	0
16	Centrolene_daidalea_MHUA3271_Colombia	8.15085	4.87515	6.29771	7.9857	7.79376	8.82002	8.86228	8.86228	10.107	10.3448	8.13397	6.10687	7.02703	8.62275	7.58483
17	Centrolene_geckoidea_KU178015_Pichincha_San_Ignacio	6.4	7.43692	5.69745	6.64011	6.6313	6.64011	7.17131	7.17131	9.29615	9.42895	6.90571	4.91159	6.30798	7.69231	6.81818	8.1117
18	Centrolene_heloderma_QCAZ40200_Pichincha_Las_Gralarias	1.18343	6.69216	1.72084	1.53257	1.52964	1.341	1.53257	1.53257	6.88337	6.88337	1.72745	2.48566	4.0153	4.0153	4.21687	6.50096	5.11811
19	Centrolene_hesperia_MHNSM25802_Peru	2.30583	8.07601	2.67686	2.85714	2.87425	2.02381	2.39521	2.39521	7.83848	7.83848	2.2673	3.63289	5.22523	5.86124	5.8	8.92857	6.90571	1.91571
20	Centrolene_huilensis_QCAZ37230_Napo_Yanayacu	2.95276	7.44275	3.05344	2.86807	2.8626	2.48566	2.67686	2.67686	8.01527	8.01527	2.87356	4.00763	5.34351	5.34351	5.61122	6.87023	6.87623	2.29446	2.86807
21	Centrolene_hybrida_MAR347_Colombia	3.76214	7.95724	2.67176	3.9239	3.94737	3.80499	4.06699	4.06699	8.55107	8.55107	3.69928	4.58015	5.39568	6.33214	5.58882	8.79905	7.42706	2.86807	4.27553	3.43511
22	Centrolene_lynchi_QCAZ40191/92_Pichincha_Las_Gralarias	2.16963	7.26577	2.29446	1.72414	1.72084	1.53257	0.957854	0.957854	8.03059	8.03059	1.91939	3.44168	4.78011	4.78011	5.02008	6.69216	5.70866	1.72414	2.10728	2.29446	3.44168
23	Centrolene_muelleri_CORDIBI14667_Peru	3.55805	7.80399	3.63289	3.0853	3.04659	2.54083	2.693	2.693	7.40741	7.40741	2.91971	4.58891	5.45775	5.45775	6.00775	7.25953	6.72897	2.86807	2.90381	0.573614	4.16667	2.49042
24	Centrolene_muelleri_PV1001_Peru	2.16535	6.87023	2.29008	1.72084	1.71756	1.91205	1.33843	1.33843	8.39695	8.39695	2.29885	2.67176	4.96183	4.96183	5.21042	6.48855	5.50098	1.72084	2.48566	2.8626	3.81679	1.52964	3.05927
25	Centrolene_notosticta_MAR510_Colombia	0.905797	8.34846	1.69903	1.81159	1.81159	2.72232	2.54083	2.54083	8.71143	8.71143	3.07971	3.64078	5.20362	6.34058	5.94315	8.72727	6.19308	1.45985	3.07971	3.64078	4.16667	2.6699	4.10959	2.18447
26	Centrolene_peristicta_QCAZ22312_Pichincha_Mindo	7.89793	2.019	6.87023	7.5	7.42515	8.09524	8.50299	8.50299	9.73872	9.73872	7.64636	7.63359	8.28829	9.56938	8.98204	5.11296	8.63214	7.45698	8.32342	8.01527	8.19477	7.83939	8.34846	8.20611	9.61887
27	Centrolene_pipilata_KU178154_Napo_Rio_Salado	3.64964	7.97101	3.11891	3.62757	3.64964	3.02297	3.77129	3.77129	8.45411	8.57488	3.26087	3.89864	4.60405	5.22479	4.91803	8.22249	7.17131	2.92969	3.74396	3.7037	1.93004	3.51562	4.26716	3.89864	4.53721	8.21256
28	Centrolene_sabini_MUSM28018_Peru	1.57791	7.17054	1.74419	1.16505	1.16279	0.970874	0.387597	0.387597	7.94574	7.94574	1.35659	3.29457	4.84496	4.84496	5.09165	6.97674	5.51181	1.16505	1.94175	2.71318	2.90698	0.970874	2.91262	1.35659	1.94647	7.94574	2.92969
29	Centrolene_sanchezi_MUTPL601_ZC_Cerro_Plateado	4	7.59193	3.62595	4.16171	4.15677	3.44828	3.80048	3.80048	8.23529	8.23529	4.05244	3.24427	4.26288	5.56872	4.52756	8.20452	6.36605	2.67686	4.15184	3.81679	3.44009	2.86807	4.29338	3.24427	4.34783	7.95724	2.53317	3.10078
30	Centrolene_sanchezi_QCAZ22728_Napo_Yanayacu	4.49575	8.20452	3.24427	4.40476	4.31138	3.80952	4.07186	4.07186	8.79905	8.79905	4.54002	2.8626	3.95683	5.86124	4.19162	8.33333	6.49867	2.29446	4.63734	3.43511	4.038	2.48566	3.98551	2.8626	3.80435	8.56124	3.13631	2.71318	1.18765
31	Centrolene_savagei_MHUA4094_Colombia	8.28258	5.24434	7.26577	8.48268	8.39329	8.3632	8.8729	8.8729	10.0119	10.0119	8.39329	7.26577	7.76173	9.35252	8.4	5.36993	8.76494	7.47126	8.11456	7.26577	7.9857	7.66284	7.63636	7.83939	9.81818	5.84029	8.48485	8.34951	8.34327	8.71122
32	Centrolene_sp_Ca01_MAR1152_Colombia	8.6165	4.98221	7.63359	8.57143	8.56124	8.45238	9.39358	9.39358	10.4773	10.4773	8.47255	8.01527	8.4063	9.85915	9.09091	4.99405	9.03054	8.2218	8.55107	8.39695	8.90736	8.60421	8.46561	8.58779	9.80036	5.81948	8.69565	8.72093	8.70588	9.03686	5.24434
33	Centrolene_venezuelense_MHNLS16497_Venezuela	1.82529	7.56193	2	1.82768	1.84211	0.784314	1.97368	1.97368	7.95306	7.95306	0.912647	3.77778	5.20833	5.12484	5.88235	9.01961	6.91643	1.3363	1.95567	2.66667	4.04172	1.55556	2.73109	1.77778	2.35507	8.09399	3.39869	0.890869	3.77604	4.30809	9.17431	9.25684
