# Supplementary material for: ﻿A new glassfrog species of the genus Centrolene (Amphibia, Anura, Centrolenidae) from Cordillera del Cóndor, southern Ecuador
Source: Zookeys. 2023 Feb 22;1149:53–84. doi: 10.3897/zookeys.1149.96134 (PMC10208363; doi:10.3897/zookeys.1149.96134)
Supplement: Supplementary material 2 — Information regarding the Centrolenezarza sp. nov. call recordings and the bioacoustic measurements [file zookeys-1149-053_article-96134__-s002.xlsx]

## Sheet: Centrolene zarza
Fonoteca UTPL	Audio file name	Voucher	Locality	Coordinates	Altitude (m)	Date	Time	Recording distance	Air temperature (°C)	Air humidity (%)	Observation	Single-note call duration (s)	Multi-note call duration (s)	Inter-call interval (s)	Call rate (calls/min)	Pulse duration (s)	Pulse rate (pulses/s)	Dominant frequency (Hz)	Freq 5% (Hz)	Freq 95% (Hz)	Number of visible harmonics
FUTPL-A 261	201013_0009	MUTPL 933	Loja, in the lab	N/A	N/A	2020.10.14	02:37:00	1.5 m	20.5	67.5	recorded in the lab	0.304 ± 0.03 (0.244–0.378) n = 46	1.556 ± 0.21 (1.204–1.888) n = 9	414.7 ± 115.08 (207.4–596.9) n = 8	0.14	N/A	N/A	5116.3 ± 47.21 (5081.8–5168.0) n = 5	4944.0 ± 47.16 (4909.6–4995.7) n = 5	5598.6 ± 86.2 (5512.5–5684.8) n = 5	2
FUTPL-A 262	201014_0010	MUTPL 933	Loja, in the lab	N/A	N/A	2020.10.14	05:29:00	1.5 m	19.5	64.5	recorded in the lab	0.304 ± 0.03 (0.229–0.351) n = 34	1.044 ± 0.49 (0.581–1.905) n = 9	128.1 ± 67.20 (40.2–238.4) n = 10	0.31	N/A	N/A	5132.1 ± 44.39 (5081.8–5168.0) n = 12	4902.4 ± 44.37 (4823.4–4995.7) n = 12	5333.1 ± 85.81 (5254.1–5512.5) n = 12	2–3
											Total	0.304 ± 0.03 (0.244–0.378) n = 80	1.300 ± 0.45 (0.581–1.905) n = 18	255.5 ± 171.23 (40.2–596.9) n = 18	0.23 (0.14–0.31) n = 2			5127.4 ± 44.35 (5081.8–5168.0) n = 17	4914.7 ± 47.87 (4823.4–4995.7) n = 17	5411.2 ± 149.93 (5254.1–5684.8) n = 17
FUTPL-A 263	LS111251	no	Refugio de Vida Silvestre El Zarza	3.8368° S, 78.5425° W	1461	2022.09.03	21:22:00	3–4 m	18	90.5	the calls are probably form 3 different males	0.272 ± 0.03 (0.251–0.318) n = 4	N/A	N/A	N/A	0.091 ± 0.02 (0.072–0.159) n = 12	11.5 ± 0.31 (11.2–11.9) n = 4	5340.2 ± 70.34 (5254.1–5426.4) n = 4	5038.8 ± 49.71 (4995.7–5081.8) n = 4	5491.0 ± 43.05 (5426.4–5512.5) n = 4	N/A
FUTPL-A 264	LS111252	no	Refugio de Vida Silvestre El Zarza	3.8368° S, 78.5425° W	1461	2022.09.03	21:34:00	3–4 m	18	90.5	the calls are probably form 3 different males	0.266 ± 0.02 (0.242–0.310) n = 13	N/A	N/A	N/A	0.089 ± 0.01 (0.073–0.147) n = 39	11.9 ± 0.40 (11.2–12.6) n = 13	5300.5 ± 170.88 (5081.8–5684.8) n = 13	5042.1 ± 109.03 (4909.6–5254.1) n = 13	5486.0 ± 133.36 (5340.2–5770.9) n = 13	N/A
											Total	0.268 ± 0.02 (0.242–0.318) n = 17				0.089 ± 0.02 (0.072–0.159) n = 51	11.8 ± 0.41 (11.2–12.6) n = 17	5309.8 ± 152.09 (5081.8–5684.8) n = 17	5041.3 ± 96.85 (4909.6–5254.1) n = 17	5487.2 ± 117.01 (5340.2–5770.9) n = 17
												0.298 ± 0.03 (0.244–0.378) n = 97						5218.6 ± 144.01 (5081.8–5684.8) n = 34	4978.0 ± 98.95 (4823.4–5254.1) n = 34	5449.2 ± 137.93 (5254.1–5770.9) n = 34
